# Supplementary material for: Noninvasive Computed Tomography-Based Quantification of Tumor Fibrosis Predicts Pancreatic Cancer Response to Gemcitabine/Nab-Paclitaxel
Source: Research (Wash D C). 2025 Oct 3;8:0937. doi: 10.34133/research.0937 (PMC12491862; doi:10.34133/research.0937)
Supplement: Supplementary 1 — Supplementary Methods Figs. S1 to S4 Tables S1 to S8 [file research.0937.f1.zip]

Archive with 9 entries (9 files):
- Supplementary Figure 1.pdf
- Supplementary Figure 2-new.pdf
- Supplementary Figure 3-new.pdf
- Supplementary Figure 4.pdf
- Supplementary Methods.docx
- Supplementary Table 4.xlsx
- Supplementary Table 5.xlsx
- Supplementary Tables 1-3.docx
- Supplementary Tables 6-8.docx
