# Supplementary material for: Noninvasive Computed Tomography-Based Quantification of Tumor Fibrosis Predicts Pancreatic Cancer Response to Gemcitabine/Nab-Paclitaxel
Source: Research (Wash D C). 2025 Oct 3;8:0937. doi: 10.34133/research.0937 (PMC12491862; doi:10.34133/research.0937)
Supplement: Supplementary 1 — Supplementary Methods Figs. S1 to S4 Tables S1 to S8 [file research.0937.f1.zip › Supplementary Table 4.xlsx]

## Sheet: GSEA_report
	Supplementary Table 4. Differential pathway between high- and low-fibrosis groups
	NAME	ES	NES	NOM p-val	FDR q-val
	Regulation Of Inflammatory Response To Antigenic Stimulus	0.591776	1.12077	0.32902	0.591183
	Nicotine Pharmacodynamics Pathway	0.524922	0.992103	0.506591	0.717794
	Regulation Of Transcription By Rna Polymerase I	0.452546	0.94295	0.555178	0.777584
	Sensory Perception Of Pain	0.425121	0.8331	0.740472	0.895879
	Response To Axon Injury	0.60127	1.09305	0.38294	0.616736
	Rrna Transcription	0.509151	0.937731	0.578097	0.785338
	Positive Regulation Of Activated T Cell Proliferation	0.470093	0.854316	0.702749	0.876063
	Positive Regulation Of Protein-Containing Complex Disassembly	0.469265	0.927782	0.564148	0.795839
	Positive Regulation Of G Protein-Coupled Receptor Signaling Pathway	0.494086	0.979626	0.485294	0.737873
	Myeloid Leukocyte Mediated Immunity	0.452599	0.925382	0.56719	0.796874
	Negative Regulation Of Stem Cell Population Maintenance	0.563337	1.07755	0.398039	0.629856
	Protein Destabilization	0.464404	0.962622	0.52459	0.758727
	Protein Transmembrane Transport	0.32724	0.69404	0.954315	0.992498
	Positive Regulation Of Hemostasis	0.774181	1.44297	0.0413669	0.209885
	Positive Regulation Of Blood Coagulation	0.774181	1.4248	0.0510949	0.230994
	Positive Regulation Of Coagulation	0.774181	1.42308	0.0533333	0.233712
	Triglyceride Catabolism	0.597804	1.15222	0.272059	0.557611
	Triglyceride Metabolism	0.430648	0.878894	0.674074	0.85102
	Regulation Of Fatty Acid Transport	0.414147	0.776261	0.772812	0.949661
	Generation Of Second Messenger Molecules	0.75186	1.49606	0.0178571	0.149701
	Regulation Of Atp-Dependent Activity	0.425241	0.941731	0.552158	0.778484
	Nicotine Action Pathway	0.42052	0.867387	0.675541	0.860957
	Disassembly Of The Destruction Complex And Recruitment Of Axin To The Membrane	0.470385	0.932058	0.54417	0.792906
	Cohesin Complex Cornelia De Lange Syndrome	0.402479	0.774957	0.802469	0.949307
	Nucleotide Catabolism	0.388521	0.770721	0.821818	0.948535
	Negative Regulation Of Reproductive Process	0.644953	1.30898	0.114583	0.367304
	Tissue Regeneration	0.63862	1.24497	0.176044	0.450109
	Mammalian Disorder Of Sexual Development	0.502668	0.946584	0.543137	0.773395
	Oligodendrocyte Development	0.5591	1.05064	0.406632	0.662395
	Scf-Dependent Proteasomal Ubiquitin-Dependent Protein Catabolic Process	0.309553	0.647948	0.972222	1
	Foxm1 Transcription Factor Network	0.491409	1.0194	0.430909	0.702317
	Pid_Foxm1_Pathway	0.49794	1.013	0.442681	0.708258
	Regulation Of Protein Export From Nucleus	0.525501	0.998739	0.482692	0.71056
	Complex Iv Assembly	0.356018	0.757501	0.877622	0.960161
	Pcna-Dependent Long Patch Base Excision Repair	0.402762	0.742379	0.85118	0.96646
	Nucleotide-Excision Repair	0.319742	0.692918	0.94863	0.992828
	Ccr5	0.792821	1.54447	0.0180505	0.112882
	Eosinophil Migration	0.690168	1.31611	0.124283	0.358409
	Eosinophil Chemotaxis	0.690168	1.31253	0.116236	0.361927
	Sealing Of The Nuclear Envelope (Ne) By Escrt-Iii	0.643208	1.28552	0.148214	0.394442
	Carboxyterminal Post-Translational Modifications Of Tubulin	0.603606	1.24841	0.161687	0.445762
	Parkin Ubiquitin Proteasomal System Pathway	0.403328	0.853265	0.722222	0.87772
	Cellular Hexose Transport	0.665416	1.23562	0.186691	0.459793
	Vitamin Transport	0.479414	1.04003	0.389171	0.675355
	Positive Regulation Of Rho Protein Signal Transduction	0.443076	0.899756	0.617702	0.82733
	Omega 6 Fatty Acids In Senescence	0.678484	1.36231	0.0613718	0.30978
	Leukotriene C4 Synthesis Deficiency	0.625448	1.25358	0.160681	0.441152
	Indomethacin Action Pathway	0.62515	1.25127	0.172355	0.442813
	Fenoprofen Action Pathway	0.625448	1.25051	0.191729	0.444066
	Acetaminophen Action Pathway	0.625448	1.2496	0.172932	0.444925
	Ketoprofen Action Pathway	0.625448	1.24898	0.173489	0.4446
	Tenoxicam Action Pathway	0.625448	1.24658	0.188082	0.44866
	Meloxicam Action Pathway	0.625448	1.24618	0.165736	0.449304
	Phenylbutazone Action Pathway	0.625448	1.24548	0.177858	0.449974
	Sulindac Action Pathway	0.625448	1.24169	0.174825	0.453643
	Magnesium Salicylate Action Pathway	0.625448	1.23981	0.178058	0.455418
	Antrafenine Action Pathway	0.625448	1.23825	0.179245	0.455623
	Valdecoxib Action Pathway	0.625448	1.23783	0.165766	0.456315
	Suprofen Action Pathway	0.625448	1.23701	0.180987	0.45809
	Lornoxicam Action Pathway	0.625448	1.23583	0.182524	0.45963
	Salicylic Acid Action Pathway	0.625448	1.23486	0.188889	0.458967
	Oxaprozin Action Pathway	0.625448	1.23405	0.174157	0.459534
	Diflunisal Action Pathway	0.625448	1.23318	0.179348	0.459819
	Salsalate Action Pathway	0.625448	1.2326	0.186715	0.460598
	Diclofenac Action Pathway	0.625448	1.23159	0.201068	0.461753
	Carprofen Action Pathway	0.625448	1.23	0.195079	0.465641
	Salicylate-Sodium Action Pathway	0.625448	1.22972	0.209705	0.465601
	Bromfenac Action Pathway	0.625448	1.22961	0.217143	0.46509
	Rofecoxib Action Pathway	0.625448	1.22923	0.174312	0.465719
	Flurbiprofen Action Pathway	0.625448	1.22884	0.181481	0.465565
	Etodolac Action Pathway	0.625448	1.22872	0.177239	0.465492
	Mefenamic Acid Action Pathway	0.625448	1.22845	0.179389	0.46502
	Piroxicam Action Pathway	0.625448	1.22683	0.198529	0.467059
	Trisalicylate-Choline Action Pathway	0.625448	1.22681	0.190566	0.466698
	Tiaprofenic Acid Action Pathway	0.625448	1.22629	0.2	0.466492
	Antipyrine Action Pathway	0.625448	1.22516	0.181146	0.466459
	Nabumetone Action Pathway	0.625448	1.22356	0.189381	0.468096
	Ketorolac Action Pathway	0.625448	1.22331	0.197509	0.46759
	Etoricoxib Action Pathway	0.625448	1.22268	0.206581	0.468869
	Lumiracoxib Action Pathway	0.625448	1.22056	0.186813	0.471335
	Acetylsalicylic Acid Action Pathway	0.625448	1.2193	0.193431	0.471583
	Arachidonic Acid Metabolism	0.625448	1.2188	0.195205	0.472195
	Celecoxib Action Pathway	0.610287	1.21831	0.185921	0.47308
	Nepafenac Action Pathway	0.625448	1.21809	0.188082	0.472495
	Naproxen Action Pathway	0.625448	1.21759	0.193784	0.473067
	Tolmetin Action Pathway	0.625448	1.20891	0.211091	0.483549
	Arachidonate Metabolites Biosynthesis	0.566334	1.10494	0.326568	0.608269
	Pid_Nfat_3Pathway	0.693045	1.44821	0.0311419	0.20483
	Integrated Cancer Pathway	0.611828	1.25048	0.148084	0.443735
	Dna Ir Double Strand Breaks And Cellular Response Via Atm	0.273393	0.578483	0.996534	1
	Cellular Component Maintenance	0.447789	0.936459	0.545113	0.787381
	Negative Regulation Of Mononuclear Cell Migration	0.751314	1.44496	0.037037	0.207746
	Regulation Of Monocyte Chemotaxis	0.740685	1.42095	0.0582011	0.234286
	Positive Regulation Of Release Of Cytochrome C From Mitochondria	0.810734	1.50325	0.0185185	0.142804
	Pid_Avb3_Opn_Pathway	0.690342	1.30726	0.118738	0.368079
	Regulation Of Release Of Cytochrome C From Mitochondria	0.618038	1.28481	0.121547	0.395085
	Establishment Of Skin Barrier	0.673898	1.26302	0.167568	0.424594
	Regulation Of Activated T Cell Proliferation	0.562564	1.12619	0.294559	0.587425
	Hallmark_Apical_Surface	0.605578	1.24413	0.153846	0.450686
	Coagulation	0.591856	1.11098	0.350187	0.601169
	Dicumarol Action Pathway	0.591856	1.10794	0.329044	0.604483
	Aminocaproic Acid Action Pathway	0.591856	1.10427	0.354478	0.609375
	Ardeparin Action Pathway	0.591066	1.10234	0.362477	0.609403
	Phenprocoumon Action Pathway	0.591856	1.1021	0.364963	0.608921
	Argatroban Action Pathway	0.591856	1.102	0.364312	0.6081
	Warfarin Action Pathway	0.591856	1.10164	0.350093	0.608663
	Dicoumarol Action Pathway	0.591856	1.10149	0.372093	0.608713
	Alteplase Action Pathway	0.591856	1.10137	0.35316	0.608304
	Tenecteplase Action Pathway	0.591856	1.10117	0.360714	0.608425
	Bivalirudin Action Pathway	0.591856	1.10055	0.341338	0.609733
	Enoxaparin Action Pathway	0.591066	1.10027	0.352381	0.609382
	Streptokinase Action Pathway	0.591856	1.09861	0.366171	0.612061
	Tranexamic Acid Action Pathway	0.591856	1.0969	0.332743	0.613619
	Urokinase Action Pathway	0.591856	1.09645	0.374245	0.614084
	Ximelagatran Action Pathway	0.591856	1.09625	0.350814	0.613892
	Heparin Action Pathway	0.591066	1.09229	0.352941	0.617675
	Lepirudin Action Pathway	0.591856	1.08815	0.363296	0.622162
	Phenindione Action Pathway	0.591856	1.08733	0.359206	0.622568
	Anistreplase Action Pathway	0.591856	1.08664	0.363303	0.622291
	Reteplase Action Pathway	0.591856	1.08444	0.360507	0.624535
	Aprotinin Action Pathway	0.591856	1.08143	0.375486	0.627054
	Fondaparinux Action Pathway	0.591066	1.07816	0.390374	0.630318
	Acenocoumarol Action Pathway	0.591856	1.07731	0.375221	0.630114
	Canonical Wnt Signaling Pathway	0.693054	1.27248	0.160784	0.412159
	Negative Regulation Of Protein Processing	0.94292	1.80572	0	0.00144286
	Negative Regulation Of Protein Maturation	0.941295	1.80182	0	0.00150456
	Aurora B Signaling	0.792991	1.67247	0.00184162	0.024218
	Apoptotic Cleavage Of Cellular Proteins	0.387822	0.785873	0.815299	0.942539
	Pdgfr-Alpha Signaling Pathway	0.69873	1.3175	0.123845	0.356935
	Positive Regulation Of Neuron Apoptotic Process	0.505273	1.01387	0.445826	0.708061
	Map2K And Mapk Activation	0.523284	1.0788	0.354276	0.629668
	Signaling By High-Kinase Activity Braf Mutants	0.527576	1.06531	0.357639	0.646411
	Notch4 Intracellular Domain Regulates Transcription	0.654547	1.24277	0.208481	0.452795
	Fluid Transport	0.604846	1.17235	0.262774	0.53518
	Water Transport	0.562635	1.06068	0.394928	0.650745
	Positive Regulation Of Viral Life Cycle	0.842143	1.57133	0.00735294	0.0876865
	Positive Regulation Of Viral Process	0.614365	1.35766	0.0577933	0.314723
	Organ Growth	0.602225	1.19825	0.227106	0.498142
	Erbb4 Signaling Events	0.501084	1.00108	0.470693	0.7073
	Pid_Erbb4_Pathway	0.450599	0.89904	0.616756	0.827984
	Nuclear Signaling By Erbb4	0.784341	1.5491	0.0105634	0.109147
	Signaling By Erbb4	0.662814	1.45164	0.0227273	0.198755
	Negative Regulation Of Amide Metabolic Process	0.588455	1.09408	0.362477	0.616846
	Receptor Clustering	0.390868	0.780123	0.797468	0.947696
	Negative Regulation Of Endothelial Cell Proliferation	0.748568	1.54049	0.00865052	0.116671
	Monocyte Chemotaxis	0.701565	1.31207	0.150558	0.361944
	Pid_Pi3Kci_Akt_Pathway	0.780245	1.50173	0.0222635	0.143407
	Estrogen-Dependent Nuclear Events Downstream Of Esr-Membrane Signaling	0.662618	1.26005	0.169091	0.430114
	Constitutive Signaling By Akt1 E17K In Cancer	0.543173	1.05145	0.388298	0.662354
	Neural Crest Cell Migration During Development	0.526263	1.03311	0.446208	0.683807
	Neural Crest Cell Migration In Cancer	0.505271	0.991395	0.471264	0.719203
	Interleukin-7 Signaling	0.58878	1.12643	0.319688	0.587549
	Positive Regulation Of Glucose Metabolic Process	0.418256	0.81186	0.753546	0.915697
	Negative Regulation Of Lipid Transport	0.717276	1.34936	0.0983607	0.323444
	Statin Inhibition Of Cholesterol Production	0.521797	0.97533	0.520833	0.743366
	Regulation Of Fatty Acid Metabolic Process	0.412332	0.919029	0.621818	0.804703
	Negative Regulation Of Leukocyte Migration	0.713222	1.46132	0.030303	0.191995
	Resistin As A Regulator Of Inflammation	0.658964	1.2782	0.145283	0.406525
	Rhov Gtpase Cycle	0.508982	1.0372	0.407871	0.67816
	Rhou Gtpase Cycle	0.44116	0.901626	0.627986	0.825641
	Purine Nucleoside Monophosphate Metabolic Process	0.431353	0.820063	0.730216	0.908913
	Purine Ribonucleoside Monophosphate Metabolic Process	0.43261	0.807954	0.745133	0.919209
	Ribonucleoside Monophosphate Metabolic Process	0.380396	0.74409	0.848771	0.965795
	Signaling By Erbb2 Kd Mutants	0.656365	1.23952	0.183601	0.454552
	Alpha-Beta T Cell Activation	0.521984	1.11977	0.284956	0.592416
	Alpha-Beta T Cell Differentiation	0.501123	1.02264	0.442777	0.697793
	Regulation Of Mitf-M-Dependent Genes Involved In Pigmentation	0.386973	0.805364	0.763206	0.921086
	Positive Regulation Of T Cell Mediated Cytotoxicity	0.739776	1.48871	0.0174825	0.157053
	Regulation Of T Cell Mediated Cytotoxicity	0.686325	1.44863	0.0344234	0.204254
	Positive Regulation Of Leukocyte Mediated Cytotoxicity	0.580024	1.29057	0.109123	0.393021
	Antigen Processing And Presentation Via Mhc Class Ib	0.685077	1.27431	0.166966	0.41047
	Positive Regulation Of Cell Killing	0.550577	1.20823	0.184211	0.483833
	Protein Localization To Extracellular Region	0.39794	0.9376	0.561856	0.78533
	Syndecan-1-Mediated Signaling Events	0.819358	1.70424	0	0.014026
	Transcription Elongation By Rna Polymerase Ii	0.329279	0.648827	0.959184	1
	Syndecan-4-Mediated Signaling Events	0.894554	1.7515	0	0.00547244
	Vegfr3 Signaling In Lymphatic Endothelium	0.886783	1.7166	0	0.0111332
	Signal Transduction By L1	0.905456	1.65701	0.00184162	0.0313616
	Pid_Lymph_Angiogenesis_Pathway	0.854401	1.62512	0.00545455	0.0506725
	Pid_Syndecan_4_Pathway	0.858814	1.60251	0	0.0659704
	Mesoderm Formation	0.591119	1.16097	0.24774	0.549111
	Mesoderm Morphogenesis	0.584058	1.14491	0.291367	0.565639
	Regulation Of Amine Transport	0.42964	0.905044	0.636364	0.820862
	Positive Regulation Of Substrate Adhesion-Dependent Cell Spreading	0.433134	0.888761	0.652632	0.841222
	Endodermal Cell Differentiation	0.803629	1.68568	0.00186567	0.0189128
	Negative Regulation Of Lymphocyte Differentiation	0.732466	1.50511	0.0146252	0.142392
	Negative Regulation Of T Cell Differentiation	0.73188	1.4776	0.0182149	0.171091
	Negative Regulation Of Alpha-Beta T Cell Differentiation	0.763274	1.4733	0.0428305	0.176551
	Negative Regulation Of Signaling Receptor Activity	0.538516	1.01351	0.452297	0.707971
	Modulation By Symbiont Of Entry Into Host	0.67302	1.44787	0.024911	0.204674
	Regulation Of Biological Process Involved In Symbiotic Interaction	0.609625	1.3342	0.0694445	0.341589
	Positive Regulation Of Transforming Growth Factor Beta Receptor Signaling Pathway	0.686699	1.33858	0.100539	0.337654
	Positive Regulation Of Cellular Response To Transforming Growth Factor Beta Stimulus	0.686699	1.29259	0.14433	0.389773
	Peptide Hormone Processing	0.399964	0.775051	0.815412	0.949484
	Regulation Of Telomere Capping	0.433056	0.827828	0.702847	0.90155
	Mitochondrial Calcium Ion Homeostasis	0.449225	0.836691	0.698752	0.890496
	Fgf23 Signaling In Hypophosphatemic Rickets And Related Disorders	0.644572	1.20864	0.224453	0.483532
	Syndecan-3-Mediated Signaling Events	0.476909	0.898205	0.626118	0.828901
	Regulation Of Transcription By Rna Polymerase Iii	0.616553	1.17571	0.228733	0.529997
	Eicosanoid Metabolism Via Cyclooxygenases Cox	0.598483	1.14826	0.275281	0.561806
	Negative Regulation Of Intracellular Transport	0.439463	0.900907	0.616906	0.826315
	Regulation Of Cdh11 Expression And Function	0.766165	1.48396	0.0193662	0.164571
	Regulation Of Homotypic Cell-Cell Adhesion	0.739297	1.47671	0.0322581	0.172012
	Regulation Of Expression And Function Of Type Ii Classical Cadherins	0.739297	1.46414	0.0300188	0.189495
	Adherens Junctions Interactions	0.504047	1.086	0.32807	0.62182
	Esr-Mediated Signaling	0.337241	0.856366	0.817896	0.873461
	Downregulation Of Erbb2 Signaling	0.736431	1.43128	0.0320285	0.222557
	Signaling By Erbb2	0.604747	1.2655	0.157895	0.419489
	Response To Copper Ion	0.605885	1.15419	0.267504	0.556057
	Bladder Cancer	0.758992	1.52455	0.021544	0.125594
	Burn Wound Healing	0.701317	1.51813	0.0113086	0.131319
	Negative Regulation Of Endopeptidase Activity	0.57155	1.3235	0.0665557	0.348841
	Regulation Of Morphogenesis Of A Branching Structure	0.595351	1.1441	0.286506	0.565949
	Regulation Of Neuroblast Proliferation	0.572505	1.08297	0.380952	0.626251
	Negative Regulation Of Cysteine-Type Endopeptidase Activity Involved In Apoptotic Process	0.491225	1.06414	0.357798	0.646615
	Negative Regulation Of Cysteine-Type Endopeptidase Activity	0.47623	1.03087	0.40871	0.688226
	Gpr143 In Melanocytes And Retinal Pigment Epithelium Cells	0.570936	1.02617	0.469203	0.695392
	Myeloid Cell Homeostasis	0.45437	1.00725	0.429856	0.706138
	Regulation Of Kidney Development	0.505666	0.96807	0.503831	0.751951
	Eye Photoreceptor Cell Differentiation	0.426941	0.818244	0.726297	0.910302
	Positive Regulation Of Neural Precursor Cell Proliferation	0.394255	0.795394	0.798942	0.932166
	Macrophage Differentiation	0.819617	1.56786	0.00555556	0.0909192
	Negative Regulation Of Hormone Secretion	0.492796	0.988248	0.47482	0.726019
	Regulation Of Glucan Biosynthetic Process	0.503292	0.988819	0.474265	0.724903
	Regulation Of Glycogen Biosynthetic Process	0.503292	0.967328	0.514337	0.752473
	Regulation Of Glycogen Metabolic Process	0.449879	0.895769	0.610108	0.83128
	Type I Collagen Synthesis In The Context Of Osteogenesis Imperfecta	0.730635	1.41685	0.0571429	0.238722
	Intermediate Filament-Based Process	0.656742	1.53257	0.0016835	0.119933
	Intermediate Filament Cytoskeleton Organization	0.636258	1.44117	0.0150754	0.211722
	Skin Epidermis Development	0.569813	1.20351	0.193141	0.491003
	Pid_Integrin3_Pathway	0.798387	1.64048	0	0.0426461
	Beta3 Integrin Cell Surface Interactions	0.778039	1.62771	0	0.0489681
	Negative Regulation Of Leukocyte Differentiation	0.577495	1.33132	0.0574913	0.343049
	Negative Regulation Of Hemopoiesis	0.57198	1.30593	0.0848896	0.370308
	Biocarta_Nuclearrs_Pathway	0.627147	1.23609	0.188153	0.459353
	Nuclear Receptors In Lipid Metabolism And Toxicity	0.627369	1.23377	0.186949	0.459908
	Acute Myeloid Leukemia	0.462384	1.00858	0.452504	0.706164
	Negative Regulation Of Chemotaxis	0.769955	1.56013	0.00917431	0.0977926
	Sars-Cov-1-Host Interactions	0.345781	0.813873	0.825163	0.914275
	Regulation Of Smooth Muscle Contraction	0.920337	1.75062	0	0.00547496
	Regulation Of Smooth Muscle Cell Differentiation	0.701023	1.32957	0.0907407	0.344514
	Regulation Of Telomerase Activity	0.678153	1.42156	0.0318352	0.235149
	Positive Regulation Of Telomerase Activity	0.70309	1.38449	0.0622711	0.276218
	Apoptotic Cell Clearance	0.819933	1.62869	0.0037037	0.0484037
	Binding And Uptake Of Ligands By Scavenger Receptors	0.736702	1.51101	0.0246914	0.138435
	Negative Regulation Of Peptidase Activity	0.616126	1.43956	0.0251678	0.213977
	Positive Regulation Of Protein Localization To Plasma Membrane	0.610733	1.31987	0.0896552	0.354505
	Positive Regulation Of Protein Localization To Cell Periphery	0.585248	1.29061	0.0992908	0.393335
	Negative Regulation Of Cell-Matrix Adhesion	0.662537	1.31499	0.105079	0.358768
	Regulation Of Cell Cycle Checkpoint	0.376607	0.78417	0.829485	0.944876
	Collagen Biosynthesis And Modifying Enzymes	0.852795	1.93593	0	0
	Collagen Chain Trimerization	0.879665	1.84989	0	0.000556069
	Oogenesis	0.485601	1.04186	0.382253	0.674131
	Oocyte Development	0.475437	0.907724	0.612208	0.817337
	Dna Methylation-Dependent Heterochromatin Formation	0.457462	0.875438	0.653358	0.853894
	Oocyte Differentiation	0.434198	0.844688	0.696364	0.882717
	Cell Maturation	0.33397	0.778407	0.892437	0.949001
	Facultative Heterochromatin Formation	0.382012	0.746109	0.833942	0.965888
	Female Meiotic Nuclear Division	0.781504	1.46126	0.030853	0.19168
	Male Meiotic Nuclear Division	0.531832	1.11439	0.308118	0.597985
	Nuclear Chromosome Segregation	0.415342	1.05466	0.317891	0.658594
	Meiotic Nuclear Division	0.420169	1.02793	0.406723	0.692984
	Meiotic Cell Cycle Process	0.403967	1.00556	0.455717	0.704106
	Female Gamete Generation	0.42498	0.973268	0.523316	0.745844
	Meiotic Cell Cycle	0.356848	0.900364	0.709321	0.826924
	Regulation Of Signaling Receptor Activity	0.650839	1.52395	0.00681431	0.126154
	Age Rage Pathway	0.630106	1.35362	0.067474	0.319074
	Positive Regulation Of Signaling Receptor Activity	0.656364	1.24468	0.204044	0.450475
	Heterophilic Cell-Cell Adhesion Via Plasma Membrane Cell Adhesion Molecules	0.558214	1.18433	0.23913	0.51811
	Platelet Dense Granule Organization	0.696366	1.34759	0.0988142	0.324813
	Validated Transcriptional Targets Of Ap1 Family Members Fra1 And Fra2	0.85945	1.74053	0	0.00669354
	Hallmark_Angiogenesis	0.760626	1.50759	0.0127042	0.14121
	Regulation Of Coagulation	0.587604	1.29786	0.0961214	0.381984
	Regulation Of Blood Coagulation	0.588752	1.28584	0.127119	0.394765
	Regulation Of Hemostasis	0.577135	1.25796	0.134409	0.434612
	Blood Coagulation	0.62608	1.2337	0.19112	0.459703
	Negative Regulation Of Wound Healing	0.452977	0.992471	0.471795	0.71786
	Endoderm Formation	0.778516	1.67821	0	0.0220664
	Formation Of Primary Germ Layer	0.743723	1.66759	0	0.0245518
	Gastrulation	0.643995	1.49398	0.00807754	0.151258
	Beta1 Integrin Cell Surface Interactions	0.801022	1.77843	0	0.00251683
	Pid_Integrin1_Pathway	0.763495	1.63951	0	0.0430151
	Basigin Interactions	0.73078	1.40892	0.0553506	0.247064
	Cell Adhesion Mediated By Integrin	0.666738	1.35533	0.0910683	0.319085
	Netrin Unc5B Signaling	0.608668	1.28914	0.111667	0.392242
	Mitf-M-Dependent Gene Expression	0.37508	0.869344	0.718966	0.860803
	Hallmark_Coagulation	0.721101	1.69741	0	0.015065
	Pid_Delta_Np63_Pathway	0.828093	1.72153	0	0.0106461
	Pigment Cell Differentiation	0.644233	1.214	0.215074	0.477293
	Melanosome Organization	0.58506	1.21055	0.188119	0.481012
	Pigment Granule Organization	0.58506	1.19063	0.213755	0.509846
	Cellular Pigmentation	0.481051	1.0307	0.403197	0.688298
	Skin Development	0.731523	1.79771	0	0.00147484
	Keratinocyte Differentiation	0.74434	1.70802	0	0.0130854
	Regulation Of Cytosolic Calcium Ion Concentration	0.808976	1.67215	0.00171527	0.0241373
	Epidermal Cell Differentiation	0.621918	1.48318	0.0101695	0.164311
	Regulation Of Neural Precursor Cell Proliferation	0.39382	0.839164	0.719425	0.887804
	Carbohydrate Biosynthetic Process	0.36526	0.841779	0.763699	0.884868
	Hexose Biosynthetic Process	0.354586	0.7059	0.913413	0.987463
	Regulation Of Erad Pathway	0.42315	0.796921	0.776408	0.930359
	Regulation Of Fibroblast Growth Factor Receptor Signaling Pathway	0.770262	1.46937	0.0398551	0.182205
	Regulation Of Response To Wounding	0.465812	1.14747	0.195082	0.56248
	Mechanoregulation And Pathology Of Yap Taz Via Hippo And Non Hippo Mechanisms	0.805683	1.59551	0.00561798	0.0700212
	Hippo Merlin Signaling Dysregulation	0.588601	1.34942	0.0474632	0.32371
	Regulation Of Protein Autophosphorylation	0.752353	1.51375	0.0145455	0.135776
	Positive Regulation Of Fibroblast Proliferation	0.757189	1.477	0.0221811	0.171862
	Positive Regulation Of Protein Autophosphorylation	0.729035	1.32914	0.114923	0.343478
	Bone Mineralization	0.527823	1.00781	0.46167	0.706072
	Chloride Transport	0.368622	0.854524	0.736207	0.875931
	Chemokine Receptors Bind Chemokines	0.434636	0.951476	0.533217	0.768811
	Cardiomyocyte Signaling Converging On Titin	0.684132	1.30569	0.118613	0.370502
	Collagen Formation	0.854364	1.99754	0	0
	Negative Regulation Of Proteolysis	0.60421	1.53116	0.00323625	0.120694
	Negative Regulation Of Response To Cytokine Stimulus	0.379523	0.861724	0.734403	0.8691
	Negative Regulation Of Cytokine-Mediated Signaling Pathway	0.384425	0.861522	0.70339	0.869209
	Selenium Micronutrient Network	0.489577	1.08164	0.321053	0.626869
	Vitamin B12 Metabolism	0.460951	0.953244	0.524475	0.767773
	Folate Metabolism	0.439373	0.94758	0.569707	0.7743
	Smad2 Smad3:Smad4 Heterotrimer Regulates Transcription	0.763726	1.54429	0	0.112698
	Male Gonad Development	0.397727	0.831234	0.758123	0.898777
	Regulation Of Leukocyte Chemotaxis	0.543842	1.28017	0.0751748	0.402826
	Regulation Of Macrophage Chemotaxis	0.399734	0.743739	0.831758	0.965939
	Response To Chemokine	0.529899	1.18655	0.184255	0.515566
	Chemokine-Mediated Signaling Pathway	0.542672	1.18565	0.185662	0.517185
	Cellular Response To Chemokine	0.529899	1.18084	0.193662	0.52369
	Positive Regulation Of Transcription Regulatory Region Dna Binding	0.54373	0.985473	0.524957	0.729673
	Glomerulus Development	0.475847	0.956311	0.543011	0.764806
	Mononuclear Cell Migration	0.422226	0.971247	0.525338	0.74711
	Lymphocyte Chemotaxis	0.404357	0.751471	0.820225	0.961523
	Positive Regulation Of Receptor Internalization	0.785275	1.46731	0.0418944	0.184874
	Activation Of Gtpase Activity	0.55996	1.13333	0.304813	0.57595
	Validated Transcriptional Targets Of Deltanp63 Isoforms	0.82636	1.74844	0	0.00573304
	Inorganic Anion Transport	0.407075	0.984123	0.488964	0.732358
	Negative Regulation Of Axonogenesis	0.605256	1.14175	0.284672	0.56626
	Embryonic Pattern Specification	0.400591	0.829938	0.741319	0.900136
	Embryonic Axis Specification	0.357588	0.699608	0.899267	0.98954
	Pid_Alpha_Synuclein_Pathway	0.617722	1.16026	0.260223	0.549107
	Developmental Pigmentation	0.588851	1.15687	0.274864	0.551439
	Ibuprofen Action Pathway	0.441062	0.948869	0.546448	0.772845
	Glucuronidation	0.494215	0.915839	0.607076	0.80822
	Apap Adme	0.360799	0.704164	0.886239	0.988491
	Regulation Of Vasoconstriction	0.566331	1.14235	0.285978	0.564989
	Hallmark_Apoptosis	0.61448	1.51956	0.010118	0.129221
	Rhof Gtpase Cycle	0.824694	1.74008	0	0.00661899
	Pid_Hif1_Tfpathway	0.600177	1.26737	0.130973	0.418589
	Hedgehog	0.537967	1.00364	0.461967	0.705875
	Positive Regulation Of Peptidyl-Serine Phosphorylation	0.658975	1.49112	0.0209424	0.154572
	Zymogen Activation	0.592313	1.24953	0.146552	0.444321
	Protein Processing	0.435931	1.0903	0.251265	0.619675
	Positive Regulation Of Interleukin-12 Production	0.370692	0.743193	0.854809	0.966335
	Regulation Of Regulatory T Cell Differentiation	0.719411	1.40035	0.0650096	0.258084
	Pid_Hif2Pathway	0.676453	1.28616	0.14795	0.394716
	Renal System Process	0.41779	0.966187	0.512281	0.754606
	Regulation Of Wound Healing	0.485974	1.15398	0.218121	0.555855
	Positive Regulation Of Response To Wounding	0.474199	1.04877	0.383392	0.664549
	Positive Regulation Of Wound Healing	0.478306	1.04059	0.388889	0.675301
	Transcriptional Activity Of Smad2 Smad3:Smad4 Heterotrimer	0.661654	1.41845	0.0513699	0.236191
	Negative Regulation Of Osteoblast Differentiation	0.688348	1.41341	0.0506993	0.243932
	Positive Regulation Of Dna Binding	0.658309	1.35167	0.0762565	0.320301
	Negative Regulation Of Transforming Growth Factor Beta Receptor Signaling Pathway	0.464321	1.07844	0.321725	0.630288
	Response To Gamma Radiation	0.800258	1.4956	0.0178218	0.149414
	Glucocorticoid Receptor Regulatory Network	0.435195	1.00356	0.444631	0.705746
	Pid_Reg_Gr_Pathway	0.43293	0.972165	0.49322	0.745873
	Regeneration	0.664988	1.37235	0.0645724	0.291164
	Myeloid Cell Differentiation	0.52414	1.31817	0.0406504	0.356872
	Ovarian Follicle Development	0.6968	1.30384	0.147368	0.374484
	Nuclear Events Stimulated By Alk Signaling In Cancer	0.604323	1.2006	0.231481	0.494159
	Integrated Stress Response Signaling	0.539298	1.08782	0.34347	0.621982
	Myeloid Cell Development	0.404686	0.812458	0.752418	0.915471
	Positive Regulation Of Synapse Assembly	0.558699	1.14428	0.257299	0.565804
	Dna Damage Checkpoint Signaling	0.30196	0.706107	0.969965	0.987899
	Pid_Caspase_Pathway	0.51034	1.04067	0.416816	0.675801
	Pid_Hiv_Nef_Pathway	0.348822	0.675261	0.936364	0.997176
	Hiv-1 Nef: Negative Effector Of Fas And Tnf-Alpha	0.329683	0.655648	0.957983	1
	Signaling By Pdgf	0.714848	1.53685	0.0141093	0.117902
	Osteopontin-Mediated Events	0.727085	1.44452	0.0545775	0.208323
	Dna Unwinding Involved In Dna Replication	0.357444	0.660326	0.934866	1
	Dna Duplex Unwinding	0.2205	0.460302	1	1
	Regulation Of Stress-Activated Mapk Cascade	0.725707	1.47122	0.0230496	0.179111
	Regulation Of Stress-Activated Protein Kinase Signaling Cascade	0.725707	1.44792	0.0402194	0.205043
	Biocarta_Fmlp_Pathway	0.530197	1.03516	0.411335	0.680577
	2Q37 Copy Number Variation Syndrome	0.450664	1.07124	0.313629	0.636595
	Protein Localization To Cell Junction	0.416464	0.912934	0.620513	0.812387
	Negative Regulation Of Oxidative Stress-Induced Intrinsic Apoptotic Signaling Pathway	0.349795	0.663142	0.931284	1
	Female Gonad Development	0.664873	1.33307	0.0952381	0.343221
	Gonad Development	0.54354	1.25626	0.117851	0.437138
	Nuclear Pore Complex (Npc) Disassembly	0.328828	0.653036	0.94955	1
	Nuclear Envelope Breakdown	0.240984	0.520979	1	1
	Epiboly Involved In Wound Healing	0.824126	1.63208	0.00173913	0.0467277
	Wound Healing, Spreading Of Cells	0.824126	1.61817	0.00378788	0.0544369
	Il19 Signaling	0.872985	1.63017	0.00175747	0.0473009
	Biocarta_Inflam_Pathway	0.85159	1.60892	0.00356506	0.0618504
	Syndecan Interactions	0.882779	1.59865	0	0.0681026
	Urokinase-Type Plasminogen Activator (Upa) And Upar-Mediated Signaling	0.724744	1.53589	0.0123675	0.117701
	Negative Regulation Of Biomineral Tissue Development	0.762751	1.46189	0.0404412	0.191691
	Pid_Upa_Upar_Pathway	0.685465	1.3532	0.0978261	0.318921
	Tissue Remodeling	0.665549	1.33503	0.0989583	0.342098
	Immune Infiltration In Pancreatic Cancer	0.627781	1.25362	0.166966	0.441447
	Regulation Of Mirna-Mediated Gene Silencing	0.65988	1.24046	0.184982	0.45619
	Regulation Of Post-Transcriptional Gene Silencing	0.65988	1.22809	0.171053	0.465233
	Regulation Of Fibroblast Migration	0.664341	1.21193	0.229008	0.480898
	Regulation Of Post-Transcriptional Gene Silencing By Regulatory Ncrna	0.65988	1.20734	0.230347	0.484288
	Regulation Of Gene Silencing By Regulatory Ncrna	0.642725	1.20143	0.252252	0.493896
	Complement System In Neuronal Development And Plasticity	0.506091	1.17213	0.195286	0.534975
	Chondrocyte Differentiation	0.550631	1.11331	0.303887	0.598657
	Regulation Of Polysaccharide Biosynthetic Process	0.500302	1.00276	0.469136	0.705441
	Regulation Of Isotype Switching	0.530829	0.977034	0.513915	0.7416
	Negative Regulation Of Innate Immune Response	0.41205	0.948519	0.536503	0.773366
	Regulation Of Polysaccharide Metabolic Process	0.45106	0.928437	0.555556	0.795288
	Bone Development	0.667102	1.54657	0.00168919	0.111226
	Assembly Of Collagen Fibrils And Other Multimeric Structures	0.875429	1.95441	0	0
	Pid_Syndecan_1_Pathway	0.842414	1.7202	0	0.0105181
	Osteoarthritic Chondrocyte Hypertrophy	0.681679	1.40651	0.0420168	0.250094
	Integrins In Angiogenesis	0.829577	1.85302	0	0.000648747
	Pid_Avb3_Integrin_Pathway	0.825074	1.80533	0	0.00138274
	Alpha9 Beta1 Integrin Signaling Events	0.909229	1.74389	0	0.00634508
	Pid_Ilk_Pathway	0.763946	1.53182	0.012844	0.119874
	Nanoparticle Mediated Activation Of Receptor Signaling	0.774303	1.48839	0.0202952	0.157207
	Androgen Metabolic Process	0.504228	0.976424	0.488679	0.741754
	Stem Cell Proliferation	0.619704	1.12308	0.350187	0.590182
	Neuromuscular Junction Development	0.793365	1.50043	0.0147874	0.145497
	Acetylcholine Receptor Signaling Pathway	0.712905	1.4614	0.035461	0.19228
	Postsynaptic Signal Transduction	0.695664	1.42454	0.0439367	0.23111
	Neuron Cellular Homeostasis	0.511481	0.98374	0.48833	0.732309
	Elastic Fibre Formation	0.841456	1.74338	0	0.00615323
	Pid_Bmp_Pathway	0.795694	1.59317	0.00367647	0.0719326
	Bmp Receptor Signaling	0.763533	1.58933	0.00896057	0.0729886
	Integrin-Linked Kinase Signaling	0.78834	1.67499	0.00181159	0.0233199
	Hif-2-Alpha Transcription Factor Network	0.689266	1.39814	0.0503597	0.261731
	Hedgehog Signaling	0.530106	1.08234	0.34058	0.627181
	Cholesterol Efflux	0.75126	1.42502	0.0497238	0.230916
	Cell Chemotaxis	0.458034	1.1707	0.140323	0.536868
	3-Phosphoinositide Biosynthesis	0.345964	0.667161	0.923077	0.999067
	Negative Regulation Of Smad Protein Signal Transduction	0.808704	1.4958	0.0280899	0.149398
	Pid_Myc_Repress_Pathway	0.577391	1.26165	0.145648	0.427539
	Regulation Of Cell Fate Commitment	0.591531	1.17317	0.233333	0.533784
	Pid_Amb2_Neutrophils_Pathway	0.854176	1.67378	0.00182482	0.0240155
	Alpha4 Beta1 Integrin Signaling Events	0.822504	1.63868	0.00343643	0.0433788
	Pid_Integrin_A4B1_Pathway	0.802864	1.53671	0.0145985	0.117694
	Matrix Metalloproteinases	0.699643	1.34165	0.0992509	0.333486
	Chronic Hyperglycemia Impairment Of Neuron Function	0.596762	1.21575	0.206714	0.475298
	Positive Regulation Of Dna Biosynthetic Process	0.619345	1.36409	0.0514184	0.307378
	Regulation Of Dna Biosynthetic Process	0.460783	1.09106	0.274478	0.618753
	Regulation Of Mitotic Nuclear Division	0.436685	1.04329	0.373554	0.671434
	Regulation Of Nuclear Division	0.417011	1.01614	0.416	0.706838
	Formation Of The Ureteric Bud	0.611665	1.14505	0.297989	0.566397
	Kidney Development	0.467432	0.987816	0.469027	0.72679
	Positive Regulation Of Dna-Templated Transcription Initiation	0.425187	0.933856	0.580858	0.791581
	Regulation Of Dna-Templated Transcription Initiation	0.400359	0.902492	0.633976	0.82427
	Regulation Of Macrophage Migration	0.389978	0.772635	0.822222	0.949274
	Regulation Of Homotypic Cell-Cell Adhesion	0.757239	1.50862	0.0162162	0.140175
	Dicarboxylic Acid Transport	0.411726	0.888865	0.647059	0.841652
	Ion Homeostasis	0.497043	1.07466	0.338681	0.632812
	Cell Cycle G2/M Phase Transition	0.466975	0.986664	0.493648	0.728055
	G2/M Transition Of Mitotic Cell Cycle	0.46904	0.981811	0.494604	0.734462
	Negative Regulation Of Cellular Response To Growth Factor Stimulus	0.709606	1.6242	0	0.0508141
	Negative Regulation Of Bmp Signaling Pathway	0.751421	1.56572	0.008726	0.0924095
	Negative Regulation Of Transmembrane Receptor Protein Serine/Threonine Kinase Signaling Pathway	0.643304	1.55825	0.00172712	0.10037
	Regulation Of Anoikis	0.646846	1.21171	0.225434	0.48068
	Pigmentation	0.470308	1.0925	0.273032	0.617472
	Negative Regulation Of Signal Transduction By P53 Class Mediator	0.40862	0.805606	0.764168	0.920921
	Collagen Degradation	0.782662	1.64404	0.0035461	0.0396411
	Activation Of Matrix Metalloproteinases	0.725006	1.45573	0.027027	0.195545
	Positive Regulation Of Epidermis Development	0.774475	1.48386	0.0256881	0.163865
	Positive Regulation Of Epidermal Cell Differentiation	0.79009	1.45324	0.0289855	0.19747
	Positive Regulation Of Epithelial Cell Differentiation	0.504462	1.09183	0.327869	0.618217
	Pigment Metabolic Process	0.361147	0.77087	0.839572	0.948632
	Golgi To Plasma Membrane Protein Transport	0.477731	0.963084	0.502674	0.758605
	Establishment Of Protein Localization To Plasma Membrane	0.412767	0.887168	0.642234	0.840295
	Pyroptotic Inflammatory Response	0.511235	1.01286	0.47156	0.70791
	Response To Glucocorticoid	0.703453	1.41468	0.0461255	0.241814
	Response To Corticosteroid	0.639211	1.31952	0.0926244	0.354163
	Regulation Of Epidermis Development	0.620861	1.29529	0.12218	0.385925
	Regulation Of Epidermal Cell Differentiation	0.627208	1.28844	0.125912	0.392343
	Cellular Response To Corticosteroid Stimulus	0.569793	1.09321	0.348659	0.617034
	T Cell Differentiation In Thymus	0.548807	1.0315	0.442804	0.687273
	Negative Regulation Of Myeloid Cell Differentiation	0.37734	0.820987	0.779751	0.908069
	Pirna Processing	0.71299	1.32016	0.119134	0.354584
	Retrotransposon Silencing	0.608357	1.21051	0.208042	0.480726
	Regulation Of Cilium Movement Involved In Cell Motility	0.462003	0.900766	0.594747	0.826315
	Regulation Of Cilium-Dependent Cell Motility	0.462003	0.892813	0.607339	0.836848
	Regulation Of Cilium Movement	0.43455	0.881365	0.673647	0.846713
	Regulation Of Microtubule-Based Movement	0.347798	0.731961	0.904762	0.972461
	Regulatory Ncrna Processing	0.521062	1.14922	0.221269	0.560396
	Regulation Of Sprouting Angiogenesis	0.810911	1.66941	0.00179533	0.0248379
	Regulation Of Endothelial Cell Chemotaxis	0.57611	1.06676	0.388788	0.644405
	Fgfr2 Mutant Receptor Activation	0.512567	1.02587	0.415631	0.695444
	Smooth Muscle Contraction	0.876084	1.85181	0	0.000598843
	Axon Guidance	0.68322	1.5171	0.00512821	0.132702
	Actin Filament Bundle Organization	0.615878	1.37068	0.0526316	0.294436
	Actin Filament Bundle Assembly	0.596565	1.302	0.0925267	0.377161
	Lamellipodium Organization	0.376546	0.761724	0.855872	0.956691
	Negative Regulation Of T Cell Activation	0.647309	1.53761	0.00526316	0.117558
	Negative Regulation Of Leukocyte Cell-Cell Adhesion	0.602591	1.43638	0.0170648	0.216689
	Negative Regulation Of Cell-Cell Adhesion	0.547422	1.37405	0.0241158	0.290425
	Negative Regulation Of T Cell Proliferation	0.618628	1.31377	0.100917	0.359489
	Cd28 Dependent Pi3K Akt Signaling	0.727251	1.36727	0.08726	0.301538
	Regulation Of T-Helper 1 Type Immune Response	0.75107	1.3652	0.077634	0.305453
	Cd28 Co-Stimulation	0.569249	1.13772	0.297048	0.571116
	Glucose 6-Phosphate Metabolic Process	0.342894	0.648607	0.936953	1
	Differentiation Of White And Brown Adipocyte	0.774726	1.43165	0.0371681	0.223493
	Smooth Muscle Contraction	0.621572	1.24702	0.171271	0.448279
	Regulation Of Bmp Signaling Pathway	0.749108	1.70958	0	0.0131191
	Gdnf Ret Signaling Axis	0.808944	1.55192	0.0147874	0.108157
	Regulation Of Osteoblast Differentiation	0.591464	1.37712	0.0413793	0.287109
	Regulation Of Transcription Regulatory Region Dna Binding	0.649263	1.29585	0.12616	0.385271
	Negative Regulation Of Neurogenesis	0.552346	1.22393	0.164336	0.468675
	Negative Regulation Of Nervous System Development	0.534681	1.19526	0.189474	0.504458
	Positive Regulation Of Neuron Differentiation	0.550007	1.15181	0.238722	0.557937
	Lens Development In Camera-Type Eye	0.506443	1.05413	0.378425	0.659695
	Digestive Tract Morphogenesis	0.42422	0.801715	0.723608	0.926095
	Synaptic Vesicle Localization	0.693308	1.40082	0.0590406	0.258296
	Regulation Of Cell Adhesion Mediated By Integrin	0.543452	1.13219	0.275618	0.578323
	Regulation Of Vascular Endothelial Growth Factor Production	0.551256	1.08419	0.345389	0.624808
	Negative Regulation Of Neuron Projection Development	0.594204	1.32844	0.067474	0.344016
	Negative Regulation Of Cell Projection Organization	0.520909	1.26796	0.0858086	0.418263
	Negative Chemotaxis	0.81402	1.65007	0.00181159	0.0351834
	Pid_Fra_Pathway	0.840536	1.67999	0	0.0214148
	Peptide Cross-Linking	0.897811	1.67133	0	0.0243968
	Corticotropin Releasing Hormone Signaling	0.506494	1.12935	0.260204	0.584087
	Stem Cell Development	0.768403	1.65541	0	0.0318312
	Biomineral Tissue Development	0.753272	1.56303	0.00699301	0.0954559
	Neural Crest Cell Differentiation	0.683438	1.51421	0.0105263	0.135785
	Cardiogenesis	0.608897	1.18073	0.242775	0.523624
	Maintenance Of Cell Number	0.386263	0.814094	0.765343	0.91482
	Stem Cell Population Maintenance	0.386267	0.813486	0.774955	0.914388
	Glycosphingolipid Biosynthetic Process	0.374722	0.764014	0.84007	0.954759
	Sialic Acid Metabolism	0.364908	0.723114	0.897196	0.977504
	Rho Gtpases Activate Paks	0.844153	1.54998	0.0071048	0.108776
	Blood Vessel Endothelial Cell Migration	0.788061	1.46597	0.0374532	0.186365
	Nicotinic Acetylcholine Receptor Signaling Pathway	0.496795	1.11296	0.286213	0.598077
	Endothelin Pathways	0.737943	1.44549	0.0447761	0.207055
	Icosanoid Biosynthetic Process	0.614366	1.29385	0.110915	0.387673
	Arachidonic Acid Metabolism	0.370968	0.824765	0.78169	0.90425
	Selenium Metabolism And Selenoproteins	0.376299	0.774215	0.825688	0.950232
	Cranial Nerve Development	0.658499	1.26772	0.147748	0.418486
	Ngf-Stimulated Transcription	0.59072	1.20125	0.198953	0.493975
	Post-Translational Modification: Synthesis Of Gpi-Anchored Proteins	0.521614	1.2058	0.139731	0.487236
	Regulation Of Neuron Differentiation	0.399089	0.929757	0.582734	0.794146
	Negative Regulation Of Hydrolase Activity	0.446022	1.10986	0.237421	0.602616
	Cell-Substrate Junction Assembly	0.88016	1.71886	0	0.0107878
	Non-Integrin Membrane-Ecm Interactions	0.720201	1.51207	0.010929	0.136839
	Substrate Adhesion-Dependent Cell Spreading	0.695751	1.41464	0.0437158	0.241453
	Egr2 And Sox10-Mediated Initiation Of Schwann Cell Myelination	0.707671	1.38393	0.0758123	0.276774
	Pid_Smad2_3Nuclear_Pathway	0.595863	1.32203	0.0827586	0.351813
	Primary Ovarian Insufficiency	0.455597	1.12079	0.234007	0.591505
	Female Sex Differentiation	0.638333	1.3212	0.0987433	0.353545
	Development Of Primary Female Sexual Characteristics	0.659746	1.31625	0.0926916	0.35891
	Development Of Primary Sexual Characteristics	0.537793	1.23531	0.124777	0.459019
	Positive Regulation Of Reproductive Process	0.524092	1.15555	0.25	0.553116
	Positive Regulation Of Tyrosine Phosphorylation Of Stat Protein	0.554828	1.19183	0.219858	0.508871
	Pausing And Recovery Of Tat-Mediated Hiv Elongation	0.487584	0.980392	0.4803	0.736583
	Tat-Mediated Hiv Elongation Arrest And Recovery	0.487584	0.978171	0.490909	0.740148
	Pausing And Recovery Of Hiv Elongation	0.481364	0.969994	0.523726	0.748883
	Hiv Elongation Arrest And Recovery	0.481364	0.966249	0.528736	0.754784
	Tp53 Regulates Transcription Of Dna Repair Genes	0.273234	0.606262	1	1
	Pid_Epha_Fwdpathway	0.601417	1.15343	0.290741	0.556206
	Negative Regulation Of Erbb Signaling Pathway	0.579405	1.12402	0.31162	0.589888
	Epha Forward Signaling	0.558334	1.11793	0.291367	0.594798
	Negative Regulation Of Epidermal Growth Factor Receptor Signaling Pathway	0.565626	1.05106	0.42344	0.663025
	Nephrin Family Interactions	0.759238	1.40705	0.0569853	0.249841
	Striated Muscle Contraction Pathway	0.609414	1.14075	0.290944	0.567052
	Homophilic Cell Adhesion Via Plasma Membrane Adhesion Molecules	0.63457	1.40758	0.0517857	0.249041
	Cartilage Development	0.602674	1.32555	0.056314	0.346897
	Embryonic Placenta Development	0.676878	1.28122	0.164773	0.402126
	Placenta Development	0.553296	1.18626	0.191638	0.515969
	Connective Tissue Development	0.444397	1.0524	0.35468	0.661387
	Growth	0.640649	1.57099	0.00165563	0.0872918
	Developmental Growth	0.640649	1.56223	0.00158479	0.0957314
	Positive Regulation Of Protein Targeting To Mitochondrion	0.528853	1.04532	0.427826	0.667908
	Positive Regulation Of Establishment Of Protein Localization To Mitochondrion	0.497542	1.01064	0.461538	0.707439
	Plasma Lipoprotein Remodeling	0.536485	1.06822	0.36862	0.642646
	Aspartate Family Amino Acid Metabolic Process	0.337283	0.674869	0.907895	0.997132
	Morphogenesis Of An Epithelial Sheet	0.792026	1.65886	0.00184843	0.030187
	Epiboly	0.813378	1.6056	0	0.0646729
	Bone Morphogenesis	0.677189	1.38577	0.0707804	0.274774
	Determination Of Bilateral Symmetry	0.472671	1.10215	0.274443	0.609155
	Specification Of Symmetry	0.472671	1.09515	0.290323	0.615414
	Prostaglandin And Leukotriene Metabolism In Senescence	0.748407	1.45439	0.0477941	0.19671
	Prostaglandin And Leukotriene Metabolism In Senescence	0.748369	1.43406	0.0413669	0.219312
	Pi3 Kinase Pathway	0.589415	1.22658	0.17446	0.466524
	Cardiac Progenitor Differentiation	0.477822	1.01282	0.452899	0.707342
	Collagen Metabolic Process	0.835454	1.78144	0	0.00239283
	Collagen Catabolic Process	0.791736	1.59994	0.005386	0.067683
	Diseases Associated With O-Glycosylation Of Proteins	0.547594	1.22615	0.130208	0.466062
	O-Linked Glycosylation	0.436697	1.04666	0.366609	0.666922
	Cell-Substrate Junction Organization	0.879555	1.73529	0	0.00736331
	Peroxisome Organization	0.305624	0.616105	0.971429	1
	Antigen Processing And Presentation Of Endogenous Peptide Antigen	0.788721	1.51602	0.00956023	0.134242
	Antigen Processing And Presentation Of Endogenous Antigen	0.716665	1.43267	0.0429688	0.222038
	Antigen Processing And Presentation Of Endogenous Peptide Antigen Via Mhc Class I	0.710678	1.32934	0.107266	0.344243
	Antigen Presentation: Folding, Assembly And Peptide Loading Of Class I Mhc	0.555235	1.06436	0.372014	0.64641
	Carbohydrate Transmembrane Transport	0.648692	1.35903	0.0637523	0.313419
	Hexose Transmembrane Transport	0.658416	1.29097	0.142322	0.393223
	Monosaccharide Transmembrane Transport	0.646411	1.29006	0.128972	0.392253
	Glucose Transmembrane Transport	0.656399	1.25333	0.171004	0.440576
	Modulation Of Excitatory Postsynaptic Potential	0.625392	1.22717	0.19338	0.466527
	Metabotropic Glutamate Receptor Group I Pathway	0.385094	0.717925	0.867514	0.979775
	Response To Exogenous Dsrna	0.792085	1.60899	0.00533808	0.0621884
	Regulation Of Metaphase/Anaphase Transition Of Cell Cycle	0.298001	0.704368	0.990083	0.988591
	Regulation Of Mitotic Metaphase/Anaphase Transition	0.29952	0.703796	0.975689	0.987875
	Regulation Of Sister Chromatid Segregation	0.260876	0.622543	1	1
	Secretory Granule Organization	0.640497	1.36038	0.0631579	0.3116
	Acrosome Assembly	0.635164	1.1934	0.259058	0.507643
	Ap-1 Transcription Factor Network	0.705867	1.60044	0.0034965	0.068427
	Extracellular Matrix Organization	0.756943	1.94439	0	0
	Extracellular Structure Organization	0.756901	1.93408	0	0
	External Encapsulating Structure Organization	0.756742	1.91177	0	0
	Positive Regulation Of Extracellular Matrix Organization	0.856394	1.62352	0	0.0511963
	Mesenchymal Cell Differentiation	0.634869	1.53037	0.00682594	0.120853
	Regulation Of Cardiac Muscle Cell Proliferation	0.808957	1.50722	0.0157343	0.141447
	Regucalcin In Proximal Tubule Epithelial Kidney Cells	0.757134	1.44649	0.0395683	0.206424
	Pid_Glypican_1Pathway	0.781979	1.4397	0.0354478	0.214084
	Tgf Beta Receptor Signaling	0.608568	1.31646	0.0827465	0.358794
	Tgf Beta Receptor Signaling In Skeletal Dysplasias	0.618751	1.31624	0.0945017	0.358507
	Epithelial To Mesenchymal Transition	0.557155	1.26031	0.119128	0.429827
	Epithelial To Mesenchymal Transition In Colorectal Cancer	0.413823	1.00256	0.429293	0.705587
	Ns1 Mediated Effects On Host Pathways	0.453173	0.925899	0.588028	0.796997
	Fat Cell Differentiation	0.649109	1.45781	0.0245184	0.19438
	Epithelial Cell Proliferation	0.569283	1.22833	0.169844	0.464975
	Common Pathways Underlying Drug Addiction	0.705252	1.37634	0.0927644	0.288213
	Regulation Of Sodium Ion Transmembrane Transport	0.486219	1.01263	0.422945	0.707483
	Regulation Of Sodium Ion Transmembrane Transporter Activity	0.378619	0.778913	0.802607	0.948461
	Phenol-Containing Compound Metabolic Process	0.332839	0.722493	0.934744	0.977237
	Regulation Of Morphogenesis Of An Epithelium	0.607154	1.23924	0.148423	0.454958
	Hallmark_Cholesterol_Homeostasis	0.374109	0.818734	0.771836	0.909976
	Genes Controlling Nephrogenesis	0.677876	1.40543	0.0404412	0.250598
	Autonomic Nervous System Development	0.786057	1.5344	0.0140105	0.119467
	Positive Regulation Of Myoblast Differentiation	0.622197	1.28346	0.128114	0.397452
	Regulation Of Myoblast Differentiation	0.544204	1.17799	0.20654	0.526837
	Regulation Of Cardiac Muscle Tissue Growth	0.802135	1.52167	0.0264084	0.126879
	Regulation Of Organ Growth	0.749135	1.50457	0.0107914	0.142535
	Positive Regulation Of Release Of Sequestered Calcium Ion Into Cytosol	0.750419	1.48877	0.0125899	0.157367
	Regulation Of Heart Growth	0.751008	1.47919	0.0207972	0.170087
	Positive Regulation Of Striated Muscle Cell Differentiation	0.748559	1.46323	0.0246212	0.189728
	Regulation Of Striated Muscle Cell Differentiation	0.411964	0.881924	0.674419	0.84609
	Negative Regulation Of Lipid Localization	0.585836	1.18675	0.217094	0.515783
	Negative Regulation Of Lipid Storage	0.590935	1.07778	0.379965	0.629938
	Irinotecan Action Pathway	0.392205	0.767771	0.819672	0.951073
	Irinotecan Metabolism Pathway	0.392205	0.736943	0.841603	0.969702
	Negative Regulation Of Ossification	0.748389	1.45646	0.0398551	0.196154
	Chondroitin Sulfate Proteoglycan Metabolic Process	0.613909	1.16964	0.258681	0.53861
	Chondroitin Sulfate Proteoglycan Biosynthetic Process	0.595092	1.13928	0.291439	0.569097
	Negative Regulation Of Protein Localization To Plasma Membrane	0.445939	0.843184	0.703297	0.884408
	Negative Regulation Of Protein Localization To Cell Periphery	0.432687	0.841044	0.705341	0.885454
	Calcium Signaling In The Cd4+ Tcr Pathway	0.67006	1.30007	0.121547	0.380327
	Pid_Tcr_Calcium_Pathway	0.640331	1.19974	0.236559	0.495679
	Il12 Signaling Mediated By Stat4	0.561863	1.11514	0.324627	0.597486
	Platelet Aggregation	0.64927	1.32564	0.0927644	0.347068
	Endochondral Ossification	0.647351	1.40293	0.0547009	0.254092
	Endochondral Ossification With Skeletal Dysplasias	0.647351	1.40078	0.0561224	0.257497
	Hallmark_Epithelial_Mesenchymal_Transition	0.886889	2.20745	0	0
	Cardiac Conduction System Development	0.608782	1.21182	0.190391	0.480806
	Pid_Wnt_Noncanonical_Pathway	0.720912	1.38385	0.0671506	0.276528
	Calcineurin-Regulated Nfat-Dependent Transcription In Lymphocytes	0.567909	1.20115	0.196837	0.493833
	Pid_Nfat_Tfpathway	0.562643	1.16601	0.231561	0.54267
	Regulation Of Protein Tyrosine Kinase Activity	0.49307	1.03945	0.400729	0.676548
	Regulation Of Cholesterol Efflux	0.54485	1.10201	0.313167	0.60845
	Pregnane X Receptor Pathway	0.5126	0.954519	0.551724	0.766692
	Signaling By Ptk6	0.613307	1.33024	0.087931	0.343587
	Signaling By Non-Receptor Tyrosine Kinases	0.613307	1.3276	0.0782609	0.343641
	T Cell Selection	0.472128	0.912345	0.601476	0.813125
	Positive T Cell Selection	0.36408	0.684363	0.916364	0.995581
	Primary Focal Segmental Glomerulosclerosis Fsgs	0.672853	1.473	0.0143369	0.176704
	Pid_Endothelin_Pathway	0.50665	1.05664	0.370036	0.656274
	Single Fertilization	0.376013	0.884987	0.676923	0.841451
	Fertilization	0.33551	0.797647	0.903169	0.929685
	Striated Muscle Tissue Development	0.667359	1.63469	0	0.0449346
	Cardiac Muscle Tissue Development	0.65868	1.60042	0.00164745	0.0679965
	Muscle Tissue Morphogenesis	0.720174	1.53962	0.0175439	0.117337
	Muscle Organ Morphogenesis	0.720174	1.53632	0.00851789	0.117421
	Defense Response To Gram-Negative Bacterium	0.412432	0.932308	0.560684	0.792954
	Negative Regulation Of Leukocyte Proliferation	0.616294	1.38029	0.0487805	0.282151
	Positive Regulation Of Myeloid Leukocyte Differentiation	0.516459	1.09278	0.326279	0.617059
	Rab Gefs Exchange Gtp For Gdp On Rabs	0.487656	1.12372	0.268657	0.589908
	Endocytic Recycling	0.444827	1.0249	0.396226	0.695128
	Regulation Of Carbohydrate Biosynthetic Process	0.415689	0.943769	0.539629	0.777585
	Regulation Of Gluconeogenesis	0.34742	0.685277	0.94382	0.995194
	Activation Of Protein Kinase Activity	0.396654	0.89298	0.650171	0.83712
	Negative Regulation Of Double-Strand Break Repair	0.344875	0.699915	0.911927	0.989575
	Negative Regulation Of Dna Repair	0.309146	0.647275	0.97786	1
	Sprouting Angiogenesis	0.779761	1.67027	0.00170358	0.0244479
	Protein Hydroxylation	0.336705	0.614557	0.952641	1
	Positive Regulation Of Cd4-Positive, Alpha-Beta T Cell Differentiation	0.857356	1.70392	0	0.0138815
	Positive Regulation Of Cd4-Positive, Alpha-Beta T Cell Activation	0.829644	1.70072	0	0.0145876
	Positive Regulation Of T-Helper Cell Differentiation	0.861507	1.60439	0.00380952	0.0653619
	Positive Regulation Of Alpha-Beta T Cell Differentiation	0.764045	1.58212	0.00554529	0.0776634
	Positive Regulation Of Alpha-Beta T Cell Activation	0.726294	1.5738	0.00181488	0.085864
	Positive Regulation Of Leukocyte Differentiation	0.52967	1.32043	0.0408163	0.354766
	Positive Regulation Of Hemopoiesis	0.52967	1.30868	0.0446571	0.367241
	Cellular Response To Ph	0.46502	0.877107	0.653985	0.852071
	Striated Muscle Contraction	0.786816	1.58767	0.00373832	0.0730662
	Signaling By Tgfbr3	0.719867	1.5433	0.00690846	0.113471
	Tp53 Regulates Transcription Of Cell Cycle Genes	0.389673	0.825093	0.755672	0.904554
	M-Decay: Degradation Of Maternal Mrnas By Maternally Stored Factors	0.280425	0.543584	0.98913	1
	Platelet Activation	0.68279	1.56057	0.00829187	0.0975986
	Regulation Of Extracellular Matrix Organization	0.739298	1.6033	0.00183824	0.065858
	Tnfs Bind Their Physiological Receptors	0.527155	1.01617	0.467681	0.707125
	Regulation Of Cdc42 Activity	0.514553	1.0159	0.442593	0.706384
	Pid_Aurora_A_Pathway	0.529534	0.993655	0.500901	0.715928
	Trna Wobble Base Modification	0.400827	0.740317	0.819643	0.968541
	Interleukin-4 And Interleukin-13 Signaling	0.74154	1.7581	0	0.00464031
	Endoderm Development	0.759335	1.63842	0.00359066	0.0432613
	Cell-Substrate Adhesion	0.645802	1.58445	0	0.076011
	Heterotypic Cell-Cell Adhesion	0.748371	1.47644	0.0361011	0.171633
	Beta2 Integrin Cell Surface Interactions	0.71453	1.4193	0.0490566	0.236004
	Amyloid-Beta Clearance	0.705925	1.37337	0.0944056	0.291225
	Regulation Of Protein Targeting To Membrane	0.431999	0.836498	0.705373	0.890263
	Regulation Of Rhoa Activity	0.462161	0.984092	0.478417	0.732105
	Pid_Rhoa_Reg_Pathway	0.459842	0.942883	0.557895	0.777075
	Cellular Ketone Metabolic Process	0.316536	0.715139	0.952715	0.982396
	Coagulation	0.620837	1.5365	0.00485437	0.117588
	Hemostasis	0.621156	1.53323	0	0.120115
	Blood Coagulation	0.623519	1.52462	0.0016835	0.125874
	Negative Regulation Of Cell-Substrate Adhesion	0.694966	1.47351	0.0240964	0.176562
	Regulation Of Stem Cell Proliferation	0.532469	1.05093	0.407407	0.662668
	Negative Regulation Of Carbohydrate Metabolic Process	0.461415	0.962357	0.507407	0.759048
	Regulation Of Cellular Respiration	0.318352	0.636436	0.974592	1
	Hippo Signaling	0.787874	1.45111	0.0327869	0.199511
	Inflammation Mediated By Chemokine And Cytokine Signaling Pathway	0.670848	1.7008	0	0.0147936
	Il4-Mediated Signaling Events	0.604527	1.36013	0.0576923	0.311809
	Pid_Il4_2Pathway	0.635623	1.34762	0.0588235	0.325163
	Signaling By Erbb2 In Cancer	0.676913	1.28547	0.142596	0.394167
	Growth Hormone Signaling Pathway	0.66225	1.23984	0.188889	0.455777
	Interleukin Signaling Pathway	0.476587	1.10673	0.260647	0.606349
	Biocarta_Gh_Pathway	0.550169	1.03414	0.438433	0.681824
	Integrin Signaling	0.523336	1.00879	0.461538	0.70632
	Platelet Aggregation (Plug Formation)	0.416739	0.846394	0.705556	0.883902
	Biocarta_Il2Rb_Pathway	0.407065	0.803443	0.75365	0.923466
	Interleukin-2 Family Signaling	0.295985	0.624413	0.986207	1
	Mbdnf And Probdnf Regulation Of Gaba Neurotransmission	0.316375	0.617084	0.97026	1
	Melatonin Metabolism And Effects	0.511122	1.01516	0.442105	0.706856
	Secondary Metabolic Process	0.457707	0.930578	0.578467	0.793774
	Retinol Metabolic Process	0.447509	0.874338	0.645283	0.854804
	Nerve Development	0.673212	1.37487	0.0433996	0.290176
	Locomotory Behavior	0.540635	1.1205	0.294737	0.591519
	Pid_P75_Ntr_Pathway	0.374666	0.819146	0.774247	0.909488
	P75(Ntr)-Mediated Signaling	0.341994	0.773497	0.871886	0.949758
	Collagen Fibril Organization	0.89995	1.90678	0	0
	Visual Phototransduction	0.330301	0.789619	0.89094	0.939092
	Fgfr1 Mutant Receptor Activation	0.614393	1.18768	0.251825	0.514366
	Regulation Of Peptidyl-Serine Phosphorylation	0.517363	1.20601	0.156897	0.487042
	Muscle Contraction	0.666385	1.69909	0	0.0150121
	Appendage Development	0.716624	1.60001	0.00176056	0.068106
	Limb Development	0.716624	1.59928	0	0.068126
	Regulation Of Actin Filament-Based Movement	0.777049	1.57105	0.00735294	0.0876733
	Limb Morphogenesis	0.706483	1.49225	0.016129	0.153719
	Appendage Morphogenesis	0.706483	1.48047	0.0165746	0.169166
	Regulation Of Cardiac Muscle Cell Contraction	0.733173	1.43795	0.0527307	0.214911
	Embryonic Appendage Morphogenesis	0.695509	1.4352	0.0377359	0.217517
	Embryonic Limb Morphogenesis	0.695509	1.43145	0.0437828	0.223074
	Gnrh Signaling Pathway	0.527212	1.11283	0.307018	0.59806
	Cardiac Conduction	0.383731	0.944852	0.547458	0.776279
	Positive Regulation Of Muscle Cell Differentiation	0.676225	1.443	0.0322004	0.210254
	Regulation Of Reproductive Process	0.526954	1.28635	0.061157	0.394588
	Muscle Organ Development	0.762126	1.91365	0	0
	Muscle Tissue Development	0.705707	1.79246	0	0.00182055
	Skeletal Muscle Tissue Development	0.784832	1.6939	0	0.0158532
	Skeletal Muscle Organ Development	0.78128	1.69273	0.0017331	0.0160418
	Regulation Of Fzd By Ubiquitination	0.714782	1.33894	0.0966011	0.337617
	Pid_S1P_S1P3_Pathway	0.855024	1.60845	0.0037037	0.0620694
	Glycolysis And Gluconeogenesis	0.573437	1.12293	0.302682	0.590212
	Pyruvate Metabolic Process	0.445658	0.963739	0.517794	0.757678
	Glycolytic Process	0.462192	0.940739	0.565056	0.780519
	Adp Catabolic Process	0.462192	0.929899	0.55	0.794446
	Nadh Metabolic Process	0.453194	0.888037	0.654741	0.839938
	Purine Ribonucleoside Diphosphate Catabolic Process	0.436116	0.887592	0.631673	0.840324
	Pyridine Nucleotide Catabolic Process	0.433323	0.885046	0.633574	0.84164
	Purine Nucleoside Diphosphate Catabolic Process	0.436116	0.873856	0.683186	0.854924
	Glycolysis	0.455591	0.870297	0.675579	0.859344
	Pyridine-Containing Compound Catabolic Process	0.418715	0.867181	0.671429	0.861084
	Ribonucleoside Diphosphate Catabolic Process	0.409527	0.842139	0.701754	0.884744
	Hexose Catabolic Process	0.388533	0.775524	0.827206	0.94999
	Monosaccharide Catabolic Process	0.376104	0.773633	0.818499	0.95018
	Glycolysis	0.334386	0.744755	0.877797	0.965852
	Embryonic Eye Morphogenesis	0.691079	1.27285	0.185252	0.412778
	Protein Tetramerization	0.458278	1.0561	0.351702	0.655911
	Hormone Metabolic Process	0.398986	0.9869	0.47874	0.728457
	Retinoid Metabolic Process	0.399704	0.90358	0.648506	0.823348
	Diterpenoid Metabolic Process	0.393	0.899192	0.623064	0.827944
	Protein Homotetramerization	0.32607	0.719123	0.944637	0.979438
	Pyrimidine-Containing Compound Catabolic Process	0.573658	1.14387	0.254647	0.565834
	Pyrimidine-Containing Compound Metabolic Process	0.357269	0.795143	0.851916	0.932309
	Rnd3 Gtpase Cycle	0.673594	1.40493	0.0376344	0.250936
	Regulation Of Igf Activity By Igfbp	0.569553	1.38704	0.0146819	0.272069
	Post-Translational Protein Phosphorylation	0.561694	1.34755	0.0410959	0.324459
	Striated Muscle Cell Development	0.815817	1.83729	0	0.000847981
	Myofibril Assembly	0.816507	1.83001	0	0.000800871
	Muscle Cell Development	0.755772	1.8147	0	0.00116354
	Sarcomere Organization	0.874021	1.77992	0	0.00238798
	Cellular Component Assembly Involved In Morphogenesis	0.675818	1.58888	0.00161812	0.0731398
	Cellular Anatomical Entity Morphogenesis	0.675818	1.56987	0	0.0886807
	Homotypic Cell-Cell Adhesion	0.592092	1.26926	0.12037	0.415976
	Symbiont Entry Into Host Cell	0.754074	1.58884	0.00568182	0.072755
	Symbiont Entry Into Host	0.754074	1.52916	0.00551471	0.121742
	Glucan Metabolic Process	0.521305	1.04374	0.397059	0.670602
	Glycogen Metabolic Process	0.521396	1.02304	0.442274	0.697786
	Glycogen Metabolism	0.398432	0.772579	0.793907	0.949049
	Hallmark_Myogenesis	0.719212	1.78335	0	0.00236262
	Vesicle-Mediated Transport To The Plasma Membrane	0.440343	1.07265	0.310811	0.634975
	Eph-Ephrin Mediated Repulsion Of Cells	0.63896	1.35406	0.0631579	0.319757
	Lipoprotein Metabolism	0.515605	1.16914	0.208621	0.53841
	Plasma Lipoprotein Clearance	0.398344	0.818215	0.745794	0.910043
	Regulation Of Cyclin-Dependent Protein Serine/Threonine Kinase Activity	0.383369	0.845844	0.728395	0.883131
	Sterol Transport	0.609891	1.36088	0.0574913	0.312501
	Cholesterol Transport	0.618427	1.34794	0.0658979	0.325703
	Organic Hydroxy Compound Transport	0.486054	1.18976	0.144246	0.510317
	Intracellular Lipid Transport	0.526252	1.07968	0.34375	0.628781
	Intracellular Sterol Transport	0.540923	1.03828	0.407129	0.677056
	Intracellular Cholesterol Transport	0.558114	1.03208	0.442777	0.686167
	Antigen Processing And Presentation	0.681615	1.59619	0.00172117	0.0696315
	Antigen Processing And Presentation Of Peptide Antigen	0.707117	1.5764	0.00497512	0.0828375
	Antigen Processing And Presentation Of Exogenous Peptide Antigen	0.76937	1.56654	0.0069808	0.0920897
	Receptor Internalization	0.708969	1.55825	0.00175131	0.099897
	Antigen Processing And Presentation Of Exogenous Peptide Antigen Via Mhc Class Ii	0.809796	1.55493	0.00905797	0.103657
	Antigen Processing And Presentation Of Peptide Or Polysaccharide Antigen Via Mhc Class Ii	0.776657	1.53773	0.0140598	0.118243
	Antigen Processing And Presentation Of Peptide Antigen Via Mhc Class Ii	0.77295	1.4843	0.0181488	0.164301
	Antigen Processing And Presentation Of Exogenous Antigen	0.709262	1.45411	0.0378657	0.196437
	Regulation Of Interleukin-4 Production	0.750649	1.42861	0.053286	0.226461
	Neutrophil Activation	0.657489	1.27066	0.161468	0.41519
	Granulocyte Chemotaxis	0.5547	1.24462	0.146048	0.450221
	Microglia Pathogen Phagocytosis Pathway	0.623632	1.21957	0.189036	0.472392
	Granulocyte Activation	0.614649	1.21104	0.204842	0.480107
	Antigen Processing And Presentation Of Peptide Antigen Via Mhc Class I	0.574624	1.1739	0.236794	0.532605
	Granulocyte Migration	0.499668	1.13492	0.246154	0.574627
	Leukocyte Chemotaxis	0.428818	1.04525	0.357022	0.667727
	Myeloid Leukocyte Migration	0.408172	0.969241	0.520525	0.750444
	T Cell Differentiation	0.397559	0.927254	0.57479	0.795101
	Lymphocyte Differentiation	0.361852	0.903815	0.669919	0.823167
	Neutrophil Chemotaxis	0.406221	0.868745	0.650362	0.85985
	Regulation Of Cd4-Positive, Alpha-Beta T Cell Differentiation	0.81012	1.71609	0	0.0112157
	Regulation Of T-Helper Cell Differentiation	0.817653	1.68358	0	0.0197362
	Regulation Of Alpha-Beta T Cell Differentiation	0.713823	1.57144	0.0102215	0.08846
	T Cell Receptor Signaling Pathway	0.464413	1.08619	0.296667	0.622753
	Negative Regulation Of Muscle Cell Apoptotic Process	0.439742	0.814905	0.735238	0.914444
	Cytoplasmic Microtubule Organization	0.51976	1.10872	0.306338	0.604274
	Protein Autophosphorylation	0.334594	0.828103	0.862682	0.901302
	Leukocyte Homeostasis	0.681881	1.40411	0.0599647	0.252031
	Mirna Regulation Of P53 Pathway In Prostate Cancer	0.723227	1.34519	0.116697	0.328326
	Regulation Of Endopeptidase Activity	0.464205	1.18071	0.140432	0.523281
	Apoptosis Modulation And Signaling	0.478555	1.0814	0.346154	0.626798
	Endogenous Tlr Signaling	0.585054	1.115	0.322284	0.597111
	Regulation Of Dna Binding	0.672706	1.52214	0.00851789	0.126369
	Negative Regulation Of Dna Binding	0.737144	1.47834	0.0408526	0.170878
	Negative Regulation Of Dna-Binding Transcription Factor Activity	0.431495	1.06176	0.34953	0.649653
	Microtubule Anchoring	0.389077	0.709826	0.846154	0.985247
	Foxo-Mediated Transcription Of Oxidative Stress, Metabolic And Neuronal Genes	0.570312	1.12131	0.294118	0.590849
	Regulation Of Protein Targeting	0.420633	0.929307	0.554608	0.794559
	Regulation Of Protein Targeting To Mitochondrion	0.411094	0.849785	0.728625	0.882092
	Regulation Of Alcohol Biosynthetic Process	0.377826	0.775429	0.836007	0.949831
	Negative Regulation Of Post-Translational Protein Modification	0.509713	1.163	0.222222	0.546748
	Negative Regulation Of Protein Modification By Small Protein Conjugation Or Removal	0.475749	1.0809	0.327842	0.627377
	Chaperone Cofactor-Dependent Protein Refolding	0.549678	1.07488	0.375874	0.633634
	'De Novo' Post-Translational Protein Folding	0.525321	1.05814	0.385455	0.65378
	Negative Regulation Of Protein Ubiquitination	0.465232	1.04737	0.369932	0.666483
	'De Novo' Protein Folding	0.506726	1.04065	0.403915	0.675497
	Antiviral Mechanism By Ifn-Stimulated Genes	0.417173	1.02326	0.416129	0.697586
	Response To Topologically Incorrect Protein	0.389172	0.929368	0.577488	0.794736
	Photoreceptor Cell Maintenance	0.348315	0.685966	0.920518	0.995622
	Organelle Transport Along Microtubule	0.385988	0.876835	0.679868	0.852046
	Regulation Of Type 2 Immune Response	0.749701	1.3981	0.0474308	0.261407
	Regulation Of Interleukin-17 Production	0.637245	1.29905	0.103943	0.381721
	Detection Of External Biotic Stimulus	0.644844	1.2445	0.217877	0.45011
	Detection Of Biotic Stimulus	0.630532	1.23356	0.190926	0.45927
	Protein-Lipid Complex Assembly	0.77484	1.44441	0.0311355	0.208125
	Plasma Lipoprotein Particle Assembly	0.760552	1.43851	0.0307692	0.214923
	Eye Morphogenesis	0.615592	1.42083	0.013986	0.233668
	Sensory Organ Morphogenesis	0.512397	1.24583	0.102215	0.449804
	Photoreceptor Cell Development	0.559637	1.07947	0.35206	0.628971
	Fatty Acid Transport	0.411282	0.930355	0.614311	0.793642
	Long-Chain Fatty Acid Transport	0.419051	0.838029	0.710616	0.88859
	Photoreceptor Cell Differentiation	0.397939	0.794462	0.801471	0.933242
	Runx2 Regulates Osteoblast Differentiation	0.854165	1.64859	0	0.0357644
	Positive Regulation Of Calcium Ion Transport	0.587112	1.39046	0.0444811	0.269671
	Affected Pathways In Duchenne Muscular Dystrophy	0.633147	1.38136	0.0605536	0.280867
	Regulation Of Action Potential	0.627976	1.36042	0.0626118	0.311915
	Positive Regulation Of Calcium Ion Transmembrane Transport	0.559251	1.24267	0.13253	0.452646
	Regulation Of Transmembrane Transporter Activity	0.457819	1.15686	0.15016	0.551083
	Regulation Of Transporter Activity	0.450726	1.1356	0.178462	0.573963
	Regulation Of Monoatomic Ion Transmembrane Transporter Activity	0.445592	1.12166	0.227053	0.591372
	Positive Regulation Of Monoatomic Ion Transport	0.435956	1.08642	0.289969	0.622525
	Regulation Of Cardiac Muscle Cell Membrane Repolarization	0.502292	0.973249	0.503663	0.745553
	Regulation Of Heart Rate By Cardiac Conduction	0.38598	0.799709	0.794275	0.928653
	Integrin-Mediated Signaling Pathway	0.78957	1.82346	0	0.000875471
	Integrin Family Cell Surface Interactions	0.855634	1.6378	0	0.0429382
	Positive Regulation Of Protein Localization To Membrane	0.616027	1.41187	0.0254237	0.243171
	Regulation Of Protein Localization To Membrane	0.526075	1.29837	0.0552764	0.382327
	Regulation Of Protein Localization To Plasma Membrane	0.543264	1.27203	0.0806175	0.412182
	Regulation Of Protein Localization To Cell Periphery	0.519251	1.25376	0.0966667	0.44188
	Postsynapse Organization	0.540555	1.1565	0.233512	0.551314
	Leukocyte Migration	0.37617	0.943129	0.606918	0.777792
	Dendritic Spine Organization	0.46379	0.908594	0.594454	0.816278
	Positive Regulation Of Adenylate Cyclase Activity	0.437924	0.833662	0.689531	0.895324
	Regulation Of Adenylate Cyclase Activity	0.388957	0.770574	0.810714	0.948117
	Regulation Of Cyclase Activity	0.366798	0.761933	0.830089	0.956687
	Unsaturated Fatty Acid Biosynthetic Process	0.643826	1.25801	0.161165	0.434881
	Ceramide Biosynthetic Process	0.335031	0.734685	0.937063	0.970684
	Deactivation Of The Beta-Catenin Transactivating Complex	0.411329	0.850546	0.67276	0.882054
	Regulation Of Substrate Adhesion-Dependent Cell Spreading	0.490876	1.07188	0.36394	0.635595
	Regulation Of Protein Localization To Nucleus	0.561186	1.34102	0.0471545	0.334276
	Endothelins	0.539662	1.22496	0.154762	0.466646
	S1P2 Pathway	0.585678	1.10414	0.366224	0.609364
	Posttranslational Regulation Of Adherens Junction Stability And Dissassembly	0.474945	1.02085	0.417657	0.700681
	Carbohydrate Transport	0.63679	1.34841	0.0729537	0.32546
	Regulation Of Tyrosine Phosphorylation Of Stat Protein	0.555406	1.22093	0.162662	0.471142
	Regulation Of Receptor Signaling Pathway Via Stat	0.424776	0.94208	0.536082	0.778312
	P75 Ntr Receptor-Mediated Signalling	0.42738	1.00984	0.429302	0.707423
	Nrage Signals Death Through Jnk	0.432877	0.954629	0.526316	0.767097
	Cell Death Signalling Via Nrage, Nrif And Nade	0.390979	0.889961	0.674121	0.84077
	Molecules Associated With Elastic Fibres	0.826031	1.63486	0.003663	0.0451976
	Regulation Of Collagen Metabolic Process	0.784417	1.50417	0.0266904	0.141978
	Response To Elevated Platelet Cytosolic Ca2+	0.577633	1.40704	0.0228758	0.249407
	Platelet Degranulation	0.577037	1.38762	0.00980392	0.27144
	In Utero Embryonic Development	0.621586	1.33207	0.0834725	0.343221
	Regulation Of Smad Protein Signal Transduction	0.718775	1.59081	0.0125899	0.0716411
	Regulation Of Bone Mineralization	0.700945	1.56664	0.00515464	0.0923687
	Cardiac Septum Morphogenesis	0.687179	1.47651	0.0267559	0.171962
	Cardiac Chamber Morphogenesis	0.628392	1.45429	0.0222985	0.196486
	Transforming Growth Factor Beta Receptor Superfamily Signaling Pathway	0.535338	1.30809	0.0644068	0.367508
	Regulation Of Activin Receptor Signaling Pathway	0.673246	1.27033	0.154876	0.414398
	Cell Surface Receptor Protein Serine/Threonine Kinase Signaling Pathway	0.508553	1.22781	0.118881	0.465583
	Activin Receptor Signaling Pathway	0.629001	1.22375	0.197318	0.468377
	Positive Regulation Of Osteoblast Differentiation	0.553793	1.16046	0.24216	0.548955
	Tgf-Beta Signaling Pathway	0.465589	1.07432	0.31675	0.633034
	Tumor Necrosis Factor-Mediated Signaling Pathway	0.358019	0.725704	0.890034	0.97676
	Signaling By Tgfb Family Members	0.674218	1.67369	0	0.0237396
	Signaling By Tgf-Beta Receptor Complex	0.628876	1.47959	0.0168634	0.170127
	Pid_Notch_Pathway	0.631349	1.316	0.105079	0.358275
	Negative Regulation Of Mirna Transcription	0.669929	1.29823	0.141002	0.382241
	Negative Regulation Of Mirna Metabolic Process	0.666044	1.27646	0.14	0.409147
	Rxr And Rar Heterodimerization With Other Nuclear Receptor	0.647172	1.25253	0.16699	0.440303
	Notch Signaling Pathway	0.465201	1.00825	0.458054	0.70631
	Pid_Hes_Hey_Pathway	0.427006	0.888055	0.646953	0.840222
	Notch-Mediated Hes Hey Network	0.400709	0.848678	0.69627	0.882257
	Cytoskeleton-Dependent Intracellular Transport	0.33839	0.853926	0.820679	0.876602
	Chondroitin Sulfate Dermatan Sulfate Metabolism	0.641897	1.37113	0.0674956	0.293792
	Regulation Of Platelet Activation	0.751899	1.5923	0.0018315	0.0721808
	Regulation Of Platelet Aggregation	0.745395	1.43944	0.0429907	0.213791
	Positive Regulation Of Hormone Secretion	0.402043	0.923435	0.60601	0.799539
	Nrf2 Pathway	0.535217	1.26522	0.0951557	0.419829
	Regulation Of Protein Maturation	0.793877	1.69706	0	0.0150889
	Regulation Of Protein Processing	0.795019	1.69573	0	0.0152985
	Negative Regulation Of Receptor-Mediated Endocytosis	0.693497	1.33632	0.0834813	0.341425
	Prostaglandin Synthesis And Regulation	0.603509	1.21447	0.198905	0.477179
	Positive Regulation Of Protein Maturation	0.562869	1.05634	0.415027	0.655997
	Positive Regulation Of Protein Processing	0.552113	1.04957	0.40885	0.664191
	Adenylate Cyclase-Activating G Protein-Coupled Receptor Signaling Pathway	0.328184	0.798261	0.9046	0.929504
	Focal Adhesion Assembly	0.852636	1.59163	0.00383877	0.0724061
	Cell-Matrix Adhesion	0.667592	1.59086	0.00171527	0.0719947
	Pid_Ap1_Pathway	0.657181	1.42647	0.0224138	0.228814
	Hallmark_P53_Pathway	0.450612	1.15072	0.180818	0.558265
	Regulation Of Response To Nutrient Levels	0.632855	1.19324	0.259191	0.507704
	Adult Behavior	0.5498	1.14996	0.26259	0.559562
	Negative Regulation Of Osteoclast Differentiation	0.442287	0.821018	0.741697	0.90833
	Killing Of Cells Of Another Organism	0.555353	1.18007	0.208929	0.52426
	Disruption Of Anatomical Structure In Another Organism	0.547721	1.17946	0.226549	0.52401
	Disruption Of Cell In Another Organism	0.555353	1.15762	0.247368	0.549756
	Signaling By Fgfr1 In Disease	0.568443	1.11972	0.324176	0.592179
	Signaling By Fgfr2 In Disease	0.466173	0.965082	0.508865	0.75469
	Signaling By Fgfr In Disease	0.398392	0.864821	0.703097	0.865393
	4P16 3 Copy Number Variation	0.452188	0.844382	0.68306	0.883079
	5Q35 Copy Number Variation	0.342863	0.798485	0.864775	0.929725
	Camkk2 Pathway	0.590107	1.15076	0.285455	0.558942
	Factors And Pathways Affecting Insulin Like Growth Factor Igf1 Akt Signaling	0.468828	0.898465	0.622449	0.828643
	Regulation Of Microtubule Depolymerization	0.53132	1.05005	0.394107	0.663588
	13Q12 12 Copy Number Variation	0.730913	1.42591	0.0600375	0.229285
	Response To Ionizing Radiation	0.602191	1.42616	0.0167504	0.229067
	G13 Signaling	0.690812	1.35524	0.0825853	0.31891
	Regulation Of Biomineral Tissue Development	0.591196	1.355	0.0511073	0.319043
	Sema4D Induced Cell Migration And Growth-Cone Collapse	0.684814	1.27542	0.154657	0.409122
	Regulation Of Amyloid-Beta Formation	0.576112	1.16267	0.250432	0.546482
	Regulation Of Amyloid Precursor Protein Catabolic Process	0.551941	1.13336	0.27027	0.576257
	Androgen Receptor Signaling	0.495461	1.10404	0.315346	0.60927
	Regulation Of Keratinocyte Differentiation	0.531639	1.02596	0.416967	0.695575
	Positive Regulation Of Amide Metabolic Process	0.442961	0.846198	0.691882	0.883358
	Neural Precursor Cell Proliferation	0.551558	1.10652	0.311388	0.606562
	Cell Junction Organization	0.555318	1.33969	0.0330578	0.336467
	Regulation Of Cellular Response To Transforming Growth Factor Beta Stimulus	0.553208	1.33062	0.0250836	0.343496
	Regulation Of Transforming Growth Factor Beta Receptor Signaling Pathway	0.553316	1.3237	0.0622951	0.349118
	Ire1Alpha Activates Chaperones	0.360569	0.780992	0.835069	0.946805
	Mirna-Mediated Post-Transcriptional Gene Silencing	0.425094	0.825891	0.714549	0.903921
	Regulation Of Cd4-Positive, Alpha-Beta T Cell Activation	0.796031	1.7601	0	0.00458913
	Negative Regulation Of Cd4-Positive, Alpha-Beta T Cell Activation	0.826027	1.59928	0.00181818	0.0676718
	Regulation Of Alpha-Beta T Cell Activation	0.674808	1.58852	0.00343643	0.0727571
	Negative Regulation Of Alpha-Beta T Cell Activation	0.733642	1.49879	0.0151803	0.147012
	Negative Regulation Of Type Ii Interferon Production	0.76572	1.49733	0.0276753	0.148588
	Positive Regulation Of Interleukin-10 Production	0.577988	1.16662	0.244718	0.542213
	Negative Regulation Of Mononuclear Cell Proliferation	0.51808	1.12112	0.261324	0.590957
	Regulation Of T Cell Apoptotic Process	0.452772	0.827142	0.717172	0.90265
	Signaling By Alk	0.398557	0.777284	0.786116	0.948271
	Positive Regulation Of Leukocyte Apoptotic Process	0.409018	0.758078	0.807143	0.959612
	Protein Localization To Cell Surface	0.774105	1.4803	0.0285205	0.169059
	Pancreatic Cancer Subtypes	0.580715	1.2025	0.177193	0.491793
	Positive Regulation Of Cell Cycle G1/S Phase Transition	0.404536	0.86449	0.703833	0.865463
	Positive Regulation Of Cell Cycle Phase Transition	0.282228	0.660273	0.994983	1
	Diseases Of Glycosylation	0.489269	1.1997	0.119086	0.495404
	Cellular Response To Metal Ion	0.34358	0.834745	0.844691	0.893368
	Interleukin-6 Family Signaling	0.86815	1.66181	0.00184843	0.028037
	Costimulation By The Cd28 Family	0.689565	1.52738	0.0138408	0.123168
	Il4 Signaling	0.7127	1.50683	0.0239316	0.141736
	Pd-1 Signaling	0.784756	1.47275	0.0314233	0.176775
	Cell-Cell Communication	0.554363	1.3695	0.0297521	0.296985
	Leptin	0.707519	1.30999	0.115732	0.365195
	Negative Regulation Of Fgfr1 Signaling	0.667403	1.29395	0.135972	0.38824
	Negative Regulation Of Fgfr2 Signaling	0.659932	1.28796	0.141304	0.39285
	Fgf Signaling Pathway	0.599133	1.25306	0.170251	0.439699
	Pid_Vegfr1_2_Pathway	0.576471	1.22914	0.152212	0.465576
	Ephrin Receptor Signaling Pathway	0.575666	1.22649	0.16295	0.466367
	Gpvi-Mediated Activation Cascade	0.595434	1.20335	0.209174	0.49102
	Negative Regulation Of Fgfr3 Signaling	0.620587	1.1712	0.278261	0.536332
	Igf1 Pathway	0.566211	1.12316	0.316814	0.590692
	Leptin Signaling	0.494737	1.09674	0.295575	0.61371
	Signaling By Fgfr2	0.40582	0.910016	0.604895	0.816302
	Signaling By Type 1 Insulin-Like Growth Factor 1 Receptor (Igf1R)	0.401167	0.831	0.748691	0.898932
	Signaling By Fgfr	0.348732	0.797359	0.857377	0.929872
	Insulin Receptor Signalling Cascade	0.373777	0.782725	0.824042	0.946042
	Pi3K Cascade	0.380217	0.76616	0.831216	0.952043
	Positive Regulation Of Smooth Muscle Cell Proliferation	0.716221	1.51067	0.0204429	0.138631
	Intracellular Trafficking Proteins Involved In Cmt Neuropathy	0.66599	1.27869	0.148776	0.40648
	Positive Regulation Of Vascular Associated Smooth Muscle Cell Proliferation	0.580592	1.10277	0.342491	0.609303
	Regulation Of Muscle Cell Apoptotic Process	0.396471	0.825774	0.750896	0.903823
	Positive Regulation Of Peptidyl-Tyrosine Phosphorylation	0.623758	1.49917	0.00464396	0.14716
	Positive Regulation Of Interleukin-1 Production	0.551571	1.21583	0.188049	0.4755
	Positive Regulation Of Interleukin-1 Beta Production	0.551672	1.19664	0.19224	0.501816
	Adherens Junction Organization	0.478337	0.99813	0.475089	0.710464
	Cell-Cell Junction Organization	0.375247	0.926893	0.620926	0.795638
	Cd4-Positive, Alpha-Beta T Cell Activation	0.383581	0.772208	0.823956	0.948373
	Signaling Receptor Ligand Precursor Processing	0.395864	0.784278	0.795332	0.945012
	Mrna Transcription	0.765151	1.59089	0.00358423	0.0723933
	Hematopoietic Or Lymphoid Organ Development	0.601332	1.1995	0.218692	0.495584
	Negative Regulation Of Binding	0.628956	1.49189	0.00470958	0.154003
	Negative Regulation Of Protein Binding	0.52273	1.17629	0.183601	0.528792
	Copii-Mediated Vesicle Transport	0.393659	0.887058	0.650362	0.839891
	Cargo Concentration In The Er	0.432738	0.86991	0.68	0.859863
	Cyclic Nucleotide Biosynthetic Process	0.385242	0.706042	0.870674	0.987645
	Negative Regulation Of Angiogenesis	0.550833	1.30762	0.0633117	0.368321
	Negative Regulation Of Blood Vessel Morphogenesis	0.538767	1.26581	0.0976821	0.419891
	Negative Regulation Of Vasculature Development	0.529401	1.23954	0.128978	0.455748
	P53 Transcriptional Gene Network	0.538947	1.22487	0.139073	0.466507
	Negative Regulation Of G1/S Transition Of Mitotic Cell Cycle	0.481293	1.05701	0.367893	0.655686
	Negative Regulation Of Cell Cycle G1/S Phase Transition	0.466795	1.03878	0.382403	0.676813
	Regulation Of Cell Cycle G1/S Phase Transition	0.40535	1.01621	0.410828	0.707348
	Regulation Of G1/S Transition Of Mitotic Cell Cycle	0.404022	1.00331	0.458054	0.705017
	Negative Regulation Of Mitotic Cell Cycle Phase Transition	0.410479	0.997104	0.474359	0.711972
	Negative Regulation Of Cell Cycle Phase Transition	0.377071	0.957599	0.553681	0.762695
	Negative Regulation Of Mitotic Cell Cycle	0.351823	0.89752	0.712855	0.829491
	Wnt Beta Catenin Signaling In Leukemia	0.409527	0.759776	0.796964	0.958361
	Negative Regulation Of Protein-Containing Complex Assembly	0.464238	1.11535	0.243377	0.597294
	Rnd2 Gtpase Cycle	0.655324	1.39043	0.0589286	0.269319
	Regulation Of Hippo Signaling	0.674464	1.39234	0.0623886	0.267757
	Negative Regulation Of Hippo Signaling	0.628023	1.18094	0.243243	0.524199
	Positive Regulation Of Monoatomic Ion Transmembrane Transport	0.44251	1.07493	0.317512	0.63386
	Development Of Primary Male Sexual Characteristics	0.402395	0.845489	0.717047	0.8829
	Tissue Migration	0.723613	1.66907	0	0.0248075
	Endothelial Cell Migration	0.723203	1.58363	0.00350877	0.0765443
	Epithelium Migration	0.671539	1.5388	0.00176991	0.117834
	Regulation Of Smooth Muscle Cell Proliferation	0.690164	1.59851	0.00347222	0.0678222
	Regulation Of Mirna Transcription	0.568946	1.29045	0.0743945	0.392507
	Regulation Of Mirna Metabolic Process	0.554679	1.27042	0.101027	0.41458
	Positive Regulation Of Translation	0.368816	0.887034	0.691525	0.839622
	Negative Regulation Of Response To Wounding	0.409645	0.932839	0.581882	0.792337
	Regulation Of Keratinocyte Proliferation	0.438585	0.8455	0.718584	0.883201
	Regulation Of Cartilage Development	0.758625	1.54323	0.00554529	0.113152
	Regulation Of Chondrocyte Differentiation	0.743983	1.45973	0.0275229	0.193254
	Peptidyl-Cysteine Modification	0.374192	0.725978	0.889088	0.977077
	Runx2 Regulates Bone Development	0.675732	1.34342	0.101968	0.329794
	Embryonic Digestive Tract Development	0.684429	1.26603	0.180812	0.420078
	Odontogenesis Of Dentin-Containing Tooth	0.500757	0.983205	0.490231	0.73263
	Positive Regulation Of Dna Replication	0.475747	0.97092	0.5	0.747586
	Renal System Development	0.375231	0.935194	0.599349	0.789382
	Er To Golgi Anterograde Transport	0.314296	0.779591	0.949429	0.947937
	Positive Regulation Of Cell-Substrate Junction Organization	0.831184	1.59152	0.00545455	0.072077
	Regulation Of Focal Adhesion Assembly	0.706855	1.54985	0.0126812	0.108512
	Regulation Of Cell-Substrate Junction Organization	0.704252	1.53835	0.00680272	0.117669
	Regulation Of Cell-Substrate Junction Assembly	0.706855	1.52671	0.00701754	0.123912
	Regulation Of Peptidyl-Tyrosine Phosphorylation	0.614203	1.52333	0	0.126798
	Hair Follicle Development Cytodifferentiation Part 3 Of 3	0.595734	1.3443	0.0577558	0.32837
	Hematopoietic Progenitor Cell Differentiation	0.624319	1.25547	0.172285	0.438051
	Validated Targets Of C-Myc Transcriptional Repression	0.516033	1.13842	0.272277	0.570701
	Regulation Of Non-Canonical Wnt Signaling Pathway	0.547041	1.00801	0.468085	0.705912
	Actin-Mediated Cell Contraction	0.464683	1.04754	0.369932	0.666345
	Regulation Of Lymphocyte Differentiation	0.539014	1.359	0.0325733	0.313068
	Positive Regulation Of Lymphocyte Differentiation	0.560901	1.33232	0.0517529	0.343455
	Positive Regulation Of Regulatory T Cell Differentiation	0.722971	1.32388	0.0943396	0.349062
	Positive Regulation Of T Cell Differentiation	0.568173	1.31961	0.0699301	0.354329
	Regulation Of T Cell Differentiation	0.535295	1.31427	0.0413223	0.359793
	Regulation Of Intracellular Estrogen Receptor Signaling Pathway	0.526978	0.992559	0.502674	0.717968
	Negative Regulation Of Cation Channel Activity	0.800692	1.57709	0.0130597	0.082698
	Negative Regulation Of Potassium Ion Transport	0.795642	1.4634	0.0274725	0.190279
	Regulation Of Membrane Repolarization	0.575834	1.14111	0.28972	0.56687
	Regulation Of Tissue Remodeling	0.68223	1.4962	0.0139616	0.14988
	Regulation Of Bone Remodeling	0.648249	1.32785	0.102655	0.344678
	Lysosome Localization	0.482723	1.01674	0.447684	0.707073
	Vacuolar Localization	0.482723	1.00962	0.446996	0.707656
	Regulation Of Bone Resorption	0.487956	0.976519	0.474517	0.741863
	Regulation Of Ruffle Assembly	0.479422	0.910447	0.600719	0.815966
	Lung Development	0.69122	1.48895	0.02693	0.157416
	Cadherin Signaling Pathway	0.567407	1.39741	0.0224359	0.261778
	Pid_Foxo_Pathway	0.562067	1.16083	0.266187	0.54912
	Response To Dsrna	0.794586	1.61631	0	0.0559875
	Regulation Of Receptor Internalization	0.748951	1.58638	0.00533808	0.0741853
	Membrane Raft Organization	0.824555	1.50998	0.0143113	0.139573
	Positive Regulation Of Cell Junction Assembly	0.530053	1.19425	0.162671	0.506047
	Regulation Of Protein Binding	0.48542	1.1799	0.155229	0.523572
	Gap Junction Trafficking And Regulation	0.546246	1.07826	0.369004	0.630403
	Gap Junction Trafficking	0.546357	1.06195	0.392294	0.64953
	Positive Regulation Of Epithelial To Mesenchymal Transition	0.831695	1.78566	0	0.00229243
	Regulation Of Epithelial To Mesenchymal Transition	0.650257	1.54453	0.00327332	0.113262
	Macrophage Stimulating Protein Msp Signaling	0.640377	1.49604	0.0135593	0.149341
	Lung Fibrosis	0.695484	1.49092	0.0229682	0.154588
	Nucleotide Binding Oligomerization Domain Nod Pathway	0.72101	1.4666	0.0254083	0.185447
	Regulation Of T Cell Proliferation	0.570951	1.38795	0.0234506	0.271506
	Positive Regulation Of Interleukin-2 Production	0.726185	1.37414	0.0765027	0.290635
	Regulation Of Interleukin-2 Production	0.583972	1.25185	0.114187	0.44173
	Negative Regulation Of Secretion By Cell	0.522636	1.23885	0.12116	0.455162
	Positive Regulation Of Vascular Endothelial Growth Factor Production	0.597011	1.17117	0.271347	0.536057
	Negative Regulation Of Cell Junction Assembly	0.600877	1.16008	0.265823	0.548806
	Positive Regulation Of Immune Effector Process	0.438348	1.12167	0.219595	0.591716
	Positive Regulation Of Interleukin-6 Production	0.383829	0.871376	0.67953	0.857893
	Regulation Of Lipid Catabolic Process	0.40176	0.862065	0.710345	0.868672
	Negative Regulation Of Cellular Response To Insulin Stimulus	0.425862	0.842358	0.7	0.884561
	Negative Regulation Of Insulin Receptor Signaling Pathway	0.440251	0.842056	0.702403	0.884596
	Regulation Of Cellular Ketone Metabolic Process	0.350676	0.836605	0.788871	0.890357
	Il23-Mediated Signaling Events	0.29462	0.594889	0.994585	1
	3Q29 Copy Number Variation Syndrome	0.329683	0.700359	0.930743	0.989489
	Cyclic Nucleotide Metabolic Process	0.62951	1.24291	0.187279	0.452849
	Cyclic Purine Nucleotide Metabolic Process	0.62951	1.21302	0.214286	0.479121
	Regulation Of Mitochondrion Organization	0.356174	0.868829	0.753532	0.859979
	Phagocytosis	0.664662	1.61855	0	0.0543511
	Phagosome Maturation	0.549988	1.05652	0.396679	0.65624
	T Cell Activation Involved In Immune Response	0.401473	0.880855	0.682432	0.847199
	Organelle Fusion	0.46252	1.1172	0.253756	0.594929
	Vesicle Fusion	0.463414	1.08066	0.32879	0.627652
	Organelle Membrane Fusion	0.448294	1.06161	0.332779	0.649015
	Vesicle Docking	0.43618	0.916628	0.592721	0.807722
	Trp Channels	0.318046	0.622626	0.960377	1
	Formation Of The Cornified Envelope	0.606823	1.35657	0.0531732	0.316817
	Transcriptional Regulation By Runx2	0.660628	1.5945	0.00325203	0.0706778
	Gastrulation	0.347461	0.850358	0.786424	0.881478
	Detoxification Of Reactive Oxygen Species	0.330793	0.668914	0.938144	0.998926
	Regulation Of Ossification	0.639655	1.45585	0.0207612	0.196125
	Vitamin D Receptor Pathway	0.545534	1.35637	0.0308943	0.316872
	Regulation Of Calcium Ion Transport	0.4934	1.24294	0.0658106	0.453188
	Regulation Of Heart Rate	0.38765	0.885539	0.664348	0.841437
	Negative Regulation Of Cell Development	0.579835	1.42365	0.0116667	0.232704
	P73 Transcription Factor Network	0.609389	1.37298	0.0439189	0.290932
	Prader Willi And Angelman Syndrome	0.407972	0.947533	0.550987	0.773755
	Negative Regulation Of Myeloid Leukocyte Differentiation	0.450816	0.921511	0.588235	0.802786
	Dyrk1A Involvement Regarding Cell Proliferation In Brain Development	0.346299	0.748411	0.880795	0.963611
	Positive Regulation Of Receptor-Mediated Endocytosis	0.715055	1.49452	0.0137694	0.151057
	Direct P53 Effectors	0.579561	1.43046	0.00496689	0.223921
	Pid_P53_Downstream_Pathway	0.582536	1.40463	0.0153061	0.251242
	Tp53 Regulates Metabolic Genes	0.692719	1.58296	0.0122592	0.0772499
	Foxo-Mediated Transcription	0.644182	1.42686	0.0288136	0.228308
	Regulation Of Nuclear Beta Catenin Signaling And Target Gene Transcription	0.621978	1.41338	0.0272109	0.243542
	Activation Of Bh3-Only Proteins	0.660741	1.31847	0.107273	0.356515
	Foxo Family Signaling	0.476564	1.01404	0.433515	0.708321
	Sars-Cov-1 Infection	0.326322	0.799351	0.920712	0.929007
	Regulation Of Stem Cell Population Maintenance	0.419451	0.902579	0.647368	0.824396
	Rhod Gtpase Cycle	0.697181	1.50658	0.0121528	0.14175
	Eph-Ephrin Signaling	0.654379	1.53348	0.00340136	0.12011
	Signaling Events Mediated By The Hedgehog Family	0.374825	0.70383	0.877477	0.988165
	Rhobtb1 Gtpase Cycle	0.661066	1.25358	0.176909	0.440741
	Positive Regulation Of Extrinsic Apoptotic Signaling Pathway	0.784843	1.57297	0.010929	0.0866419
	Actin Filament-Based Movement	0.410717	0.961236	0.529221	0.758783
	Negative Regulation Of Secretion	0.512111	1.21949	0.127625	0.472255
	Cytokines And Inflammatory Response	0.829041	1.56382	0.00719425	0.0946376
	Positive Regulation Of Cell-Matrix Adhesion	0.67593	1.42161	0.0462633	0.235455
	2Q13 Copy Number Variation Syndrome	0.637336	1.3477	0.0582192	0.325856
	Regulation Of Myeloid Leukocyte Differentiation	0.501332	1.17141	0.189189	0.536147
	Positive Regulation Of Myeloid Cell Differentiation	0.49086	1.13906	0.23339	0.56932
	Pluripotent Stem Cell Differentiation Pathway	0.554	1.13772	0.259649	0.571473
	Regulation Of Myeloid Cell Differentiation	0.400758	1.00062	0.450394	0.707817
	Synaptic Vesicle Endocytosis	0.686595	1.47447	0.0209059	0.175403
	Presynaptic Endocytosis	0.686595	1.46436	0.0250896	0.189441
	Signal Transduction By P53 Class Mediator	0.483854	1.08196	0.315972	0.626772
	Regulation Of Protein Import Into Nucleus	0.633746	1.31066	0.097786	0.364394
	Positive Regulation Of Protein Localization To Nucleus	0.571602	1.29837	0.0764007	0.382751
	Regulation Of Nucleocytoplasmic Transport	0.547953	1.26656	0.101667	0.419505
	Positive Regulation Of Nucleocytoplasmic Transport	0.578268	1.25048	0.161049	0.443326
	Positive Regulation Of Protein Import Into Nucleus	0.59625	1.15841	0.280148	0.548791
	Regulation Of Intracellular Protein Transport	0.405946	0.975701	0.513912	0.743173
	Adenylate Cyclase-Inhibiting G Protein-Coupled Receptor Signaling Pathway	0.497616	1.06569	0.364791	0.645797
	Regulation Of Viral Entry Into Host Cell	0.56891	1.20532	0.197232	0.488125
	Regulation Of Viral Life Cycle	0.428964	1.04168	0.38125	0.674243
	Cytoskeletal Regulation By Rho Gtpase	0.785654	1.74386	0	0.006194
	Formation Of Tubulin Folding Intermediates By Cct Tric	0.747264	1.45516	0.0392157	0.195869
	Post-Chaperonin Tubulin Folding Pathway	0.741283	1.38838	0.0599647	0.27091
	Hallmark_Apical_Junction	0.73388	1.80049	0	0.00144669
	Detection Of Chemical Stimulus	0.384358	0.972365	0.528363	0.746371
	Female Pregnancy	0.41226	0.91869	0.568441	0.804862
	Urotensin Ii Mediated Signaling	0.751168	1.66801	0	0.0249214
	Ras And Bradykinin Pathways In Covid 19	0.719479	1.3248	0.103131	0.348044
	Rho Protein Signal Transduction	0.58443	1.28895	0.104991	0.392312
	Regulation Of Macrophage Derived Foam Cell Differentiation	0.567357	1.10682	0.337687	0.606476
	Gene And Protein Expression By Jak-Stat Signaling After Interleukin-12 Stimulation	0.434356	0.88637	0.629032	0.840489
	Regulation Of Receptor-Mediated Endocytosis	0.679986	1.58249	0.00170358	0.077517
	Peptidyl-Serine Phosphorylation	0.324434	0.739811	0.94958	0.968882
	Protein Deacylation	0.63779	1.21155	0.220249	0.480324
	Macromolecule Deacylation	0.634745	1.1912	0.246154	0.509054
	Myometrial Relaxation And Contraction Pathways	0.704738	1.72085	0	0.0105523
	G Alpha (S) Signalling Events	0.383933	0.951751	0.527094	0.769143
	Regulation Of Cell-Matrix Adhesion	0.666537	1.57942	0.00165289	0.0811371
	Extracellular Matrix Disassembly	0.673979	1.4468	0.0349908	0.206216
	Spinal Cord Injury	0.556376	1.30643	0.0618892	0.369425
	Glycoprotein Catabolic Process	0.619246	1.17799	0.263862	0.52645
	Osteoblast Differentiation	0.714701	1.63031	0	0.0480073
	Ossification	0.656287	1.61241	0.00337268	0.0587194
	Inflammatory Response Pathway	0.820242	1.57139	0.0070922	0.0880569
	Regulation Of Muscle Cell Differentiation	0.49841	1.15994	0.220395	0.548828
	Negative Regulation Of Smooth Muscle Cell Proliferation	0.707475	1.44238	0.0266904	0.210302
	Regulation Of Vascular Associated Smooth Muscle Cell Proliferation	0.696007	1.43669	0.0434783	0.216408
	Vitamin A And Carotenoid Metabolism	0.55345	1.14051	0.262324	0.567317
	Response To Calcium Ion	0.524947	1.22255	0.129145	0.46883
	Response To Metal Ion	0.388239	0.99399	0.448052	0.715777
	Pid_E2F_Pathway	0.358888	0.772893	0.848754	0.949489
	Cytoprotection By Hmox1	0.560472	1.21717	0.174296	0.473805
	Response To Acetylcholine	0.722583	1.51333	0.0150094	0.135273
	Cellular Response To Acetylcholine	0.722583	1.50276	0.0232975	0.143246
	Defective B3Gat3 Causes Jdssdhd	0.684499	1.28326	0.151402	0.397566
	Defective B4Galt7 Causes Eds, Progeroid Type	0.680463	1.26167	0.194946	0.427903
	Defective B3Galt6 Causes Edsp2 And Semdjl1	0.686598	1.26073	0.172745	0.42913
	A Tetrasaccharide Linker Sequence Is Required For Gag Synthesis	0.621692	1.18865	0.237258	0.512124
	Respiratory Syncytial Virus (Rsv) Attachment And Entry	0.462485	0.859379	0.687956	0.871445
	Regulation Of G Protein-Coupled Receptor Signaling Pathway	0.499029	1.19379	0.147208	0.506958
	Effects Of Pip2 Hydrolysis	0.543717	1.06016	0.401923	0.651033
	Positive Regulation Of Erbb Signaling Pathway	0.498368	0.967988	0.542609	0.751833
	Positive Regulation Of Epidermal Growth Factor Receptor Signaling Pathway	0.453513	0.87959	0.660448	0.849799
	Regulation Of Leukocyte Migration	0.515013	1.29585	0.0445151	0.385693
	Positive Regulation Of Cytosolic Calcium Ion Concentration	0.397641	0.95135	0.53411	0.768793
	Erbb Signaling Pathway	0.391437	0.855208	0.733696	0.874738
	Epidermal Growth Factor Receptor Signaling Pathway	0.401082	0.841603	0.717014	0.884917
	Negative Regulation Of Ion Transmembrane Transporter Activity	0.637324	1.32769	0.101818	0.343808
	Negative Regulation Of Transporter Activity	0.613143	1.31569	0.092559	0.358626
	Regulation Of Calcium Ion Transmembrane Transport	0.53228	1.29794	0.0757576	0.382197
	Regulation Of Heart Contraction	0.451991	1.12513	0.224194	0.589588
	Regulation Of Blood Circulation	0.446762	1.12477	0.204969	0.590186
	Amiodarone Action Pathway	0.472658	1.02566	0.429104	0.694941
	Verapamil Action Pathway	0.475269	1.02334	0.412313	0.698086
	Bisoprolol Action Pathway	0.475269	1.02298	0.422794	0.69759
	Nadolol Action Pathway	0.475269	1.02108	0.425094	0.700435
	Nisoldipine Action Pathway	0.475269	1.02033	0.422877	0.701282
	Bevantolol Action Pathway	0.475269	1.02026	0.410866	0.701102
	Arbutamine Action Pathway	0.475269	1.01653	0.437037	0.707257
	Alprenolol Action Pathway	0.475269	1.01604	0.430532	0.706394
	Propranolol Action Pathway	0.475269	1.01582	0.438757	0.706254
	Esmolol Action Pathway	0.475269	1.01529	0.435593	0.707205
	Acebutolol Action Pathway	0.475269	1.01522	0.429078	0.707058
	Carteolol Action Pathway	0.475269	1.01492	0.409009	0.707106
	Nifedipine Action Pathway	0.475269	1.01314	0.423611	0.708224
	Metoprolol Action Pathway	0.475269	1.0126	0.427562	0.707196
	Quinidine Action Pathway	0.475269	1.01246	0.42963	0.707233
	Labetalol Action Pathway	0.475143	1.01238	0.457143	0.707095
	Fosphenytoin (Antiarrhythmic) Action Pathway	0.475269	1.01232	0.453125	0.706891
	Ibutilide Action Pathway	0.475269	1.0116	0.442681	0.708064
	Levobunolol Action Pathway	0.475269	1.0113	0.4494	0.707485
	Dobutamine Action Pathway	0.475269	1.01116	0.455535	0.707516
	Felodipine Action Pathway	0.475269	1.01086	0.450342	0.707587
	Timolol Action Pathway	0.475269	1.01075	0.442907	0.707477
	Diltiazem Action Pathway	0.475269	1.01043	0.441652	0.70728
	Pindolol Action Pathway	0.475269	1.0103	0.432099	0.707267
	Procainamide (Antiarrhythmic) Action Pathway	0.475269	1.00942	0.438182	0.707799
	Metipranolol Action Pathway	0.475269	1.00915	0.449198	0.707454
	Striated Muscle Contraction	0.475269	1.00913	0.438045	0.706829
	Isradipine Action Pathway	0.475269	1.00885	0.461812	0.706501
	Carvedilol Action Pathway	0.475143	1.00833	0.481013	0.706462
	Nitrendipine Action Pathway	0.475269	1.00754	0.458498	0.706398
	Flecainide Action Pathway	0.475269	1.00749	0.442804	0.706202
	Epinephrine Action Pathway	0.475269	1.00745	0.457295	0.705951
	Nimodipine Action Pathway	0.475269	1.00712	0.428826	0.705471
	Disopyramide Action Pathway	0.475269	1.00679	0.449821	0.705322
	Atenolol Action Pathway	0.475269	1.00638	0.459044	0.705676
	Amlodipine Action Pathway	0.475269	1.006	0.452055	0.704972
	Mexiletine Action Pathway	0.475269	1.00586	0.458259	0.705014
	Nebivolol Action Pathway	0.475269	1.00576	0.469671	0.704575
	Isoprenaline Action Pathway	0.475269	1.00555	0.450172	0.703789
	Tocainide Action Pathway	0.475269	1.0043	0.468227	0.705891
	Bupranolol Action Pathway	0.475269	1.00427	0.440415	0.705293
	Lidocaine (Antiarrhythmic) Action Pathway	0.463328	1.0034	0.422939	0.705137
	Penbutolol Action Pathway	0.475269	1.00282	0.464539	0.705605
	Oxprenolol Action Pathway	0.475269	1.00186	0.46875	0.706345
	Bopindolol Action Pathway	0.475269	1.0006	0.471503	0.70756
	Practolol Action Pathway	0.475269	0.998572	0.471154	0.710637
	Betaxolol Action Pathway	0.475269	0.992426	0.479501	0.717643
	Sotalol Action Pathway	0.475269	0.990131	0.486772	0.72201
	Regulation Of Striated Muscle Contraction	0.399701	0.916087	0.62931	0.807978
	Regulation Of Cardiac Muscle Contraction	0.412617	0.91423	0.63864	0.810353
	Phenytoin (Antiarrhythmic) Action Pathway	0.397562	0.889874	0.651952	0.840317
	Cardiac Conduction	0.392153	0.877117	0.672101	0.852375
	Heart Contraction	0.351196	0.809483	0.823729	0.917816
	Regulation Of Immune Response To Tumor Cell	0.744613	1.38771	0.0552585	0.271626
	Regulation Of Response To Tumor Cell	0.728934	1.37937	0.0704225	0.28301
	Muscle Contraction	0.548854	1.40647	0.009375	0.249729
	Peptide Gpcrs	0.396183	0.882296	0.678832	0.845603
	Rhob Gtpase Cycle	0.71983	1.6245	0.00351494	0.0509253
	Rhoc Gtpase Cycle	0.620471	1.41294	0.0282862	0.243275
	Hallmark_Adipogenesis	0.528873	1.32539	0.0460526	0.346896
	Hallmark_Inflammatory_Response	0.636147	1.62032	0	0.0532815
	Interleukin-10 Signaling	0.74543	1.59663	0.0049505	0.0695795
	Hallmark_Allograft_Rejection	0.52767	1.32418	0.0373832	0.34914
	Peptide Ligand-Binding Receptors	0.39335	1.00622	0.414286	0.705743
	Positive Regulation Of Inflammasome-Mediated Signaling Pathway	0.741982	1.3936	0.0661765	0.265936
	Positive Regulation Of Nlrp3 Inflammasome Complex Assembly	0.726869	1.33593	0.119181	0.34111
	Regulation Of Cytoplasmic Pattern Recognition Receptor Signaling Pathway	0.478303	1.15188	0.202726	0.558149
	Positive Regulation Of Type Ii Interferon Production	0.355431	0.78168	0.841924	0.946584
	Retina Homeostasis	0.369459	0.770512	0.840909	0.947903
	Regulation Of Cell-Substrate Adhesion	0.566411	1.42136	0.00792393	0.235177
	Positive Regulation Of Cell-Substrate Adhesion	0.456174	1.06014	0.363636	0.650728
	Polysaccharide Biosynthetic Process	0.494245	0.934388	0.564899	0.790636
	Negative Regulation Of Wnt Signaling Pathway	0.59559	1.48607	0.00165017	0.16155
	Regulation Of Cellular Response To Insulin Stimulus	0.478792	1.01969	0.428325	0.702243
	Hair Cycle	0.560291	1.12839	0.292419	0.584102
	Molting Cycle	0.560291	1.11391	0.308108	0.598179
	E2F Transcription Factor Network	0.473664	1.06626	0.350906	0.644675
	Lxrs Regulate Gene Expression Linked To Cholesterol Transport And Efflux	0.755511	1.52559	0.00706714	0.125033
	Mononuclear Cell Proliferation	0.522574	1.12172	0.285714	0.591981
	Lymphocyte Proliferation	0.522689	1.0957	0.318261	0.614614
	Leukocyte Proliferation	0.376912	0.808076	0.796134	0.919611
	Actin Polymerization Or Depolymerization	0.522562	1.12862	0.265709	0.584934
	Negative Regulation Of Actin Filament Polymerization	0.530353	1.08965	0.354244	0.621054
	Regulation Of Cell Migration Involved In Sprouting Angiogenesis	0.783988	1.60355	0.00380228	0.0660119
	Regulation Of Fat Cell Differentiation	0.384243	0.896614	0.658863	0.831273
	Mrna Stabilization	0.393558	0.855986	0.707447	0.873644
	Rna Stabilization	0.384859	0.845484	0.734483	0.88259
	Oxidative Damage Response	0.686574	1.39607	0.0650995	0.263312
	Purine Ribonucleoside Triphosphate Metabolic Process	0.39303	0.974107	0.514706	0.745082
	Purine Nucleoside Triphosphate Metabolic Process	0.379643	0.943011	0.585124	0.777771
	Ribonucleoside Triphosphate Metabolic Process	0.383247	0.939231	0.595679	0.783092
	Nucleoside Triphosphate Metabolic Process	0.367348	0.909349	0.685937	0.816505
	Atp Metabolic Process	0.342954	0.84591	0.808824	0.883315
	Mitochondrial Electron Transport, Nadh To Ubiquinone	0.405983	0.823395	0.749084	0.905778
	Plasma Lipoprotein Particle Clearance	0.537676	1.01777	0.458029	0.705518
	Amb2 Integrin Signaling	0.855731	1.72136	0	0.0105396
	Regulation Of Neurotransmitter Transport	0.68441	1.52228	0.0084317	0.126545
	Regulation Of Neurotransmitter Secretion	0.649109	1.39241	0.040493	0.268016
	Regulation Of Cell Junction Assembly	0.561437	1.38468	0.022293	0.276185
	Pid_Nectin_Pathway	0.742801	1.38022	0.0863971	0.281886
	Integrin Mediated Cell Adhesion	0.576093	1.3154	0.0845528	0.358538
	Signaling By Ras Mutants	0.517409	1.1142	0.309811	0.598113
	Signaling Downstream Of Ras Mutants	0.517409	1.08916	0.335753	0.620957
	Paradoxical Activation Of Raf Signaling By Kinase Inactive Braf	0.517409	1.08856	0.332746	0.621792
	Signaling By Raf1 Mutants	0.529945	1.07905	0.345389	0.629703
	Signaling By Moderate Kinase Activity Braf Mutants	0.517409	1.07593	0.345259	0.631615
	Arrhythmogenic Right Ventricular Cardiomyopathy	0.735164	1.59498	0.00169205	0.0703793
	Caspase Cascade In Apoptosis	0.522387	1.14337	0.25394	0.565253
	Signaling By Braf And Raf1 Fusions	0.469548	1.0367	0.391844	0.679059
	Xbp1(S) Activates Chaperone Genes	0.408213	0.859537	0.703175	0.871735
	Biocarta_Death_Pathway	0.422778	0.80426	0.744015	0.922523
	Regulation Of Muscle Hypertrophy	0.362943	0.728493	0.897297	0.975387
	Regulation Of Cardiac Muscle Hypertrophy	0.36321	0.721342	0.867784	0.9779
	Biocarta_Hivnef_Pathway	0.326281	0.663122	0.947177	1
	Signaling Events Regulated By Ret Tyrosine Kinase	0.658648	1.37521	0.0696429	0.290212
	Ret Signaling	0.407714	0.835204	0.711712	0.892727
	Protein Dephosphorylation	0.399976	0.942428	0.567164	0.77784
	Acyl Chain Remodelling Of Ps	0.399843	0.751827	0.80322	0.961334
	Response To Ph	0.440417	0.846509	0.685152	0.884316
	Overview Of Proinflammatory And Profibrotic Mediators	0.63131	1.4914	0.00512821	0.154412
	Positive Regulation Of Chemokine Production	0.539959	1.16288	0.25046	0.546287
	Positive Regulation Of Gtpase Activity	0.545209	1.31785	0.0492846	0.357302
	Complement System	0.567025	1.28672	0.108659	0.394475
	Rnd1 Gtpase Cycle	0.569322	1.18695	0.219081	0.515637
	O-Glycosylation Of Tsr Domain-Containing Proteins	0.823196	1.69794	0	0.0152157
	Defective B3Galtl Causes Pps	0.822315	1.67949	0	0.0214873
	Regulation Of Axon Extension	0.672849	1.38487	0.0512821	0.276139
	Regulation Of Developmental Growth	0.541935	1.33171	0.0407166	0.343334
	Regulation Of Extent Of Cell Growth	0.627307	1.32812	0.0965392	0.344407
	Neuron Recognition	0.60768	1.24839	0.154804	0.445408
	Regulation Of Actin Filament Depolymerization	0.585326	1.18887	0.239411	0.511902
	Positive Regulation Of Growth	0.454937	1.11779	0.23445	0.594442
	Positive Regulation Of Cell Growth	0.415478	0.98555	0.482818	0.729808
	Negative Regulation Of Developmental Growth	0.415271	0.856515	0.658887	0.873443
	Prolactin Signaling	0.403921	0.897924	0.640065	0.828894
	Retinoic Acid Metabolic Process	0.451611	0.871568	0.646947	0.8578
	Regulation Of Dendrite Morphogenesis	0.603544	1.24914	0.14601	0.444603
	Positive Regulation Of Synaptic Transmission, Glutamatergic	0.609147	1.19241	0.218631	0.508854
	Regulation Of Synaptic Transmission, Glutamatergic	0.528385	1.15987	0.221831	0.548627
	Positive Regulation Of Small Gtpase Mediated Signal Transduction	0.451091	0.986636	0.482014	0.727784
	Regulation Of Long-Term Synaptic Potentiation	0.396055	0.790179	0.789753	0.939024
	Hematopoietic Stem Cell Differentiation	0.48121	1.00429	0.46831	0.70557
	Peptidyl-Lysine Modification	0.461077	1.11323	0.270049	0.598124
	Biological Process Involved In Interaction With Symbiont	0.435595	1.04199	0.369527	0.67413
	Cell Surface Interactions At The Vascular Wall	0.641857	1.58527	0	0.0752949
	Hallmark_Il6_Jak_Stat3_Signaling	0.548377	1.25109	0.119377	0.442894
	Aminoglycan Catabolic Process	0.600121	1.1133	0.334594	0.598311
	Regulation Of Heterotypic Cell-Cell Adhesion	0.453298	0.849399	0.695502	0.88231
	Regulation Of Intrinsic Apoptotic Signaling Pathway By P53 Class Mediator	0.434168	0.838056	0.71048	0.888853
	Regulation Of Cellular Response To Vascular Endothelial Growth Factor Stimulus	0.815771	1.50614	0.0107335	0.141631
	Regulation Of Vascular Endothelial Growth Factor Signaling Pathway	0.795437	1.48939	0.025878	0.156981
	Regulation Of Vascular Endothelial Growth Factor Receptor Signaling Pathway	0.785369	1.47929	0.0145191	0.17031
	Negative Regulation Of Canonical Wnt Signaling Pathway	0.605652	1.46937	0.00653595	0.181763
	Regulation Of Erbb Signaling Pathway	0.499186	1.10229	0.300175	0.609179
	Regulation Of Dendrite Development	0.496113	1.09154	0.297445	0.618606
	Regulation Of Epidermal Growth Factor Receptor Signaling Pathway	0.482742	1.06443	0.353902	0.646909
	Regulation Of G0 To G1 Transition	0.365668	0.730579	0.866438	0.973823
	Mammary Gland Development	0.55502	1.13451	0.28021	0.575398
	Transmission Of Nerve Impulse	0.691086	1.3142	0.101852	0.35916
	Regulation Of Plasma Lipoprotein Particle Levels	0.620149	1.35865	0.057971	0.313499
	Negative Regulation Of Dna Biosynthetic Process	0.431765	0.859629	0.664407	0.871875
	Negative Regulation Of Epithelial Cell Proliferation	0.61102	1.40961	0.0258176	0.246291
	Cellular Response To Interleukin-1	0.62597	1.35473	0.0571429	0.318825
	Response To Interleukin-1	0.525515	1.20608	0.158621	0.487228
	Pid_Ar_Pathway	0.549646	1.14697	0.282953	0.563427
	Cellular Response To Tumor Necrosis Factor	0.471475	1.09992	0.283806	0.609944
	Transcriptional Regulation By Npas4	0.5575	1.10521	0.318182	0.607902
	Insulin Receptor Signaling Pathway	0.47582	1.0174	0.428571	0.706127
	Cellular Response To Peptide Hormone Stimulus	0.357392	0.888535	0.734198	0.841083
	Npas4 Regulates Expression Of Target Genes	0.438093	0.815855	0.732495	0.913175
	S1P3 Pathway	0.795237	1.54363	0.00756144	0.113351
	Nectin Adhesion Pathway	0.581432	1.16226	0.242991	0.546429
	Signaling Events Mediated By Ptp1B	0.481867	1.04011	0.397869	0.675855
	Positive Regulation Of Mitotic Nuclear Division	0.431825	0.905175	0.634276	0.820884
	Positive Regulation Of Nuclear Division	0.39401	0.83836	0.746087	0.888535
	Hallmark_Reactive_Oxygen_Species_Pathway	0.510556	1.02712	0.408127	0.693638
	Nuclear Receptor-Mediated Signaling Pathway	0.424088	0.958399	0.533784	0.762096
	Hormone-Mediated Signaling Pathway	0.385869	0.914926	0.626667	0.809398
	Negative Regulation Of Cell Growth	0.484335	1.16446	0.179868	0.544965
	Negative Regulation Of Growth	0.451628	1.11364	0.24359	0.598534
	Transcription By Rna Polymerase Iii	0.308013	0.624928	0.980769	1
	Rna Polymerase Iii Transcription	0.270013	0.563501	0.994924	1
	Rna Polymerase Iii Abortive And Retractive Initiation	0.270013	0.562058	0.996383	1
	Hallmark_Kras_Signaling_Up	0.592383	1.46951	0.00786164	0.182367
	Complement And Coagulation Cascades	0.664239	1.41021	0.0392491	0.245287
	Dengue 2 Interactions With Complement And Coagulation Cascades	0.663999	1.4094	0.0422794	0.246339
	Cellular Response To Steroid Hormone Stimulus	0.361248	0.831419	0.803853	0.898731
	Positive Regulation Of Axonogenesis	0.642526	1.35309	0.0720887	0.318787
	Regulation Of Axonogenesis	0.555024	1.28455	0.0919355	0.395367
	Positive Regulation Of Proteasomal Ubiquitin-Dependent Protein Catabolic Process	0.484929	1.10861	0.271357	0.604185
	Focal Adhesion	0.757321	1.88001	0	0.000101664
	Met Promotes Cell Motility	0.845816	1.6678	0	0.024704
	Semaphorin-Plexin Signaling Pathway	0.791002	1.62744	0.00169492	0.0488522
	Pid_A6B1_A6B4_Integrin_Pathway	0.781741	1.59274	0.00905797	0.0720573
	A6B1 And A6B4 Integrin Signaling	0.717673	1.52333	0.00536673	0.126356
	Alpha6Beta4Integrin	0.644709	1.39085	0.0620567	0.270034
	Pid_Ecadherin_Stabilization_Pathway	0.676894	1.36072	0.0902256	0.312486
	Stabilization And Expansion Of The E-Cadherin Adherens Junction	0.648187	1.3449	0.0805604	0.328209
	Arf6 Signaling Events	0.659903	1.33256	0.0875	0.343272
	Regulation Of Rho Protein Signal Transduction	0.579928	1.32907	0.0576606	0.342814
	Pid_Arf6_Pathway	0.667847	1.2982	0.132509	0.381893
	Regulation Of Postsynaptic Membrane Potential	0.623364	1.27679	0.145581	0.409062
	Sema4D In Semaphorin Signaling	0.676593	1.27677	0.16426	0.408701
	Pid_Tcptp_Pathway	0.618995	1.23185	0.189046	0.461512
	Pid_Ajdiss_2Pathway	0.587353	1.20998	0.200348	0.481392
	Chemical Synaptic Transmission, Postsynaptic	0.616733	1.17812	0.249049	0.526874
	Signaling Events Mediated By Tcptp	0.557597	1.15165	0.258189	0.55798
	Excitatory Postsynaptic Potential	0.590897	1.07381	0.373585	0.63366
	Influence Of Laminopathies On Wnt Signaling	0.74328	1.45627	0.0329068	0.196115
	Pid_Fgf_Pathway	0.626348	1.30729	0.113594	0.36882
	Regulation Of Nuclear Smad2 3 Signaling	0.48427	1.10549	0.286899	0.608238
	Inflammatory Response To Antigenic Stimulus	0.838549	1.53763	0.0108499	0.117999
	Response To Amyloid-Beta	0.691995	1.45782	0.033101	0.19482
	Positive Regulation Of Endocytosis	0.573129	1.3957	0.0153322	0.26338
	Negative Regulation Of Inflammatory Response	0.404049	0.979173	0.520134	0.738652
	Negative Regulation Of Exocytosis	0.472942	0.931211	0.577933	0.793606
	Leukocyte Cell-Cell Adhesion	0.485156	1.04437	0.387263	0.669275
	Pid_Lkb1_Pathway	0.491278	0.970283	0.504348	0.748864
	Gland Morphogenesis	0.520511	0.952094	0.552239	0.768607
	Regulation Of Smoothened Signaling Pathway	0.368591	0.812137	0.79896	0.915796
	Negative Regulation Of Smoothened Signaling Pathway	0.418768	0.798018	0.768271	0.929315
	Axon Guidance Mediated By Netrin	0.474723	0.947038	0.499127	0.77427
	Positive Regulation Of Cyclase Activity	0.421478	0.828677	0.724453	0.902082
	Heparan Sulfate Heparin (Hs-Gag) Metabolism	0.459699	0.995678	0.453469	0.712544
	Ctla4 Inhibitory Signaling	0.668297	1.22583	0.228571	0.466578
	Rhoh Gtpase Cycle	0.58536	1.20315	0.220974	0.491195
	Cellular Response To Retinoic Acid	0.476746	1.01054	0.428312	0.707336
	Biocarta_Integrin_Pathway	0.784416	1.56393	0.0127971	0.0949782
	Odontogenesis	0.650452	1.40637	0.0508772	0.249535
	Transcriptional Regulation By The Ap-2 (Tfap2) Family Of Transcription Factors	0.47759	0.981392	0.512059	0.735136
	Signaling By Alk In Cancer	0.614397	1.43214	0.0121739	0.222853
	Signaling By Alk Fusions And Activated Point Mutants	0.614397	1.42791	0.0163399	0.227171
	Positive Regulation Of Canonical Wnt Signaling Pathway	0.608439	1.42254	0.0288925	0.234466
	Endocrine Process	0.463812	0.921064	0.600746	0.802873
	Regulation Of Blood Pressure	0.357084	0.851864	0.782383	0.880115
	Response To Retinoic Acid	0.438143	0.953847	0.545614	0.766957
	Semaphorin Interactions	0.721857	1.6139	0.00851789	0.0578342
	Rhobtb Gtpase Cycle	0.685339	1.39377	0.0707457	0.265908
	Rhobtb2 Gtpase Cycle	0.695426	1.33173	0.116667	0.343712
	Hsf1-Dependent Transactivation	0.613994	1.17459	0.253704	0.531109
	Regulation Of Cell Killing	0.524895	1.2481	0.115512	0.445797
	Regulation Of Leukocyte Mediated Cytotoxicity	0.516298	1.19748	0.150084	0.499935
	Regulation Of Interleukin-6 Production	0.428883	1.03765	0.389351	0.677319
	Regulation Of Cell Morphogenesis	0.444335	1.12426	0.225115	0.590802
	Positive Regulation Of Endothelial Cell Migration	0.68698	1.61731	0	0.0552396
	Regulation Of Blood Vessel Endothelial Cell Migration	0.69268	1.58981	0.00182815	0.072797
	Regulation Of Endothelial Cell Migration	0.63813	1.57502	0	0.0843858
	Positive Regulation Of Blood Vessel Endothelial Cell Migration	0.705839	1.50262	0.0159292	0.142629
	Positive Regulation Of Erythrocyte Differentiation	0.493679	0.96522	0.511586	0.75534
	Regulation Of Organic Acid Transport	0.384873	0.807572	0.802281	0.919635
	Regulation Of Rna Stability	0.356644	0.898153	0.684127	0.828691
	Regulation Of Mrna Stability	0.359013	0.888065	0.710974	0.840525
	Ncam1 Interactions	0.686064	1.41552	0.0418944	0.240238
	Ncam Signaling For Neurite Out-Growth	0.637483	1.39063	0.0690909	0.270128
	Immune System Development	0.460362	1.06651	0.324503	0.644712
	Regulation Of Lipid Transport	0.43042	1.00874	0.433498	0.706104
	Integrin Signalling Pathway	0.796644	1.98928	0	0
	Ecm Proteoglycans	0.825549	1.81402	0	0.00121195
	Laminin Interactions	0.861088	1.61397	0.00184843	0.0582111
	Regulation Of Telomere Maintenance	0.315144	0.754662	0.956954	0.960802
	Photodynamic Therapy Induced Hif 1 Survival Signaling	0.789212	1.52162	0.0283186	0.126548
	Regulation Of Extrinsic Apoptotic Signaling Pathway In Absence Of Ligand	0.736103	1.46386	0.0242086	0.189616
	Class I Pi3K Signaling Events Mediated By Akt	0.714578	1.44561	0.0304659	0.207675
	Negative Regulation Of Extrinsic Apoptotic Signaling Pathway In Absence Of Ligand	0.739213	1.40882	0.0586011	0.246844
	Negative Regulation Of Signal Transduction In Absence Of Ligand	0.739213	1.38134	0.073741	0.280475
	Regulation Of Extrinsic Apoptotic Signaling Pathway	0.572704	1.36735	0.0382609	0.301812
	Extrinsic Apoptotic Signaling Pathway	0.569164	1.29278	0.0986159	0.389699
	Hepatitis C And Hepatocellular Carcinoma	0.621149	1.2856	0.113718	0.394659
	Negative Regulation Of Extrinsic Apoptotic Signaling Pathway	0.555001	1.2527	0.128814	0.440279
	Regulation Of Intrinsic Apoptotic Signaling Pathway In Response To Dna Damage	0.534591	1.07474	0.381462	0.632953
	Negative Regulation Of Intrinsic Apoptotic Signaling Pathway In Response To Dna Damage	0.551025	1.05881	0.406427	0.653099
	Pid_Il2_Stat5_Pathway	0.552759	1.05183	0.420183	0.662125
	Regulation Of Extrinsic Apoptotic Signaling Pathway Via Death Domain Receptors	0.480106	0.992304	0.478495	0.717613
	Pid_Il2_Pi3K_Pathway	0.385554	0.752675	0.850877	0.961395
	Il2 Signaling Events Mediated By Pi3K	0.354548	0.720432	0.903285	0.978286
	Regulation Of Signal Transduction By P53 Class Mediator	0.386829	0.909926	0.655348	0.815847
	Regulation Of Double-Strand Break Repair	0.264356	0.648465	1	1
	Regulation Of Dna Recombination	0.244354	0.597347	1	1
	Hallmark_Hypoxia	0.626718	1.53854	0	0.117801
	Hypothesized Pathways In Pathogenesis Of Cardiovascular Disease	0.869578	1.64987	0.00359066	0.0349734
	Glypican 1 Network	0.774138	1.49755	0.0143113	0.148544
	Angiotensin Ii Receptor Type 1 Pathway	0.766857	1.41613	0.0671937	0.239591
	Positive Regulation Of Reactive Oxygen Species Metabolic Process	0.404505	0.876644	0.687612	0.851817
	Response To Cholesterol	0.382901	0.722626	0.851254	0.977406
	Neurodegeneration With Brain Iron Accumulation Nbia Subtypes Pathway	0.349786	0.698009	0.913824	0.99002
	Tgf Beta Signaling Pathway	0.606432	1.45594	0.00859107	0.196374
	Lxr-Mediated Signaling	0.737108	1.55129	0.0111732	0.107833
	Coregulation Of Androgen Receptor Activity	0.580754	1.27396	0.114504	0.411047
	Cgmp-Mediated Signaling	0.831116	1.53223	0.0127505	0.119676
	Positive Regulation Of Monooxygenase Activity	0.59738	1.14451	0.287823	0.565904
	Regulation Of Phospholipid Metabolic Process	0.587003	1.14247	0.303605	0.565817
	Regulation Of Cell Division	0.38261	0.947541	0.553191	0.774067
	Positive Regulation Of Oxidoreductase Activity	0.432994	0.873588	0.663082	0.85521
	Phosphatidylinositol 3-Kinase/Protein Kinase B Signal Transduction	0.366404	0.758125	0.860424	0.959858
	Negative Regulation Of Leukocyte Activation	0.646085	1.5782	0	0.0816133
	Negative Regulation Of Lymphocyte Activation	0.646254	1.55182	0	0.107275
	Regulation Of Interleukin-10 Production	0.66742	1.39537	0.0528169	0.262895
	Regulation Of Leukocyte Proliferation	0.525506	1.33208	0.029549	0.343629
	Negative Regulation Of Lymphocyte Proliferation	0.603923	1.30311	0.0980036	0.375547
	Regulation Of Lymphocyte Proliferation	0.502039	1.26669	0.0576	0.419575
	Positive Regulation Of Leukocyte Proliferation	0.496958	1.19507	0.142384	0.504191
	Regulation Of Mononuclear Cell Proliferation	0.472504	1.18675	0.122481	0.515394
	Positive Regulation Of Mononuclear Cell Proliferation	0.495892	1.1716	0.198291	0.536015
	Positive Regulation Of Lymphocyte Proliferation	0.49144	1.15901	0.178151	0.548628
	Cancer Immunotherapy By Pd 1 Blockade	0.568946	1.05717	0.407407	0.655627
	Regulation Of Mitochondrial Membrane Potential	0.572914	1.20757	0.186964	0.484853
	Positive Regulation Of Lipid Metabolic Process	0.4889	1.15079	0.188776	0.559212
	Positive Regulation Of Lipid Catabolic Process	0.582593	1.09871	0.345656	0.612145
	Positive Regulation Of Lipid Biosynthetic Process	0.484999	1.08317	0.331707	0.626438
	Regulation Of Aerobic Respiration	0.460528	0.875584	0.652256	0.853893
	Positive Regulation Of Fatty Acid Metabolic Process	0.431156	0.848626	0.709059	0.882046
	Androgenreceptor	0.491709	1.14257	0.240132	0.565905
	Retinoic Acid Receptors-Mediated Signaling	0.559316	1.09323	0.329392	0.617332
	Pid_Retinoic_Acid_Pathway	0.524517	1.00621	0.464151	0.705426
	Positive Regulation Of Wnt Signaling Pathway	0.646464	1.55192	0.00167504	0.107661
	Epidermis Development	0.664419	1.69603	0	0.0153284
	Degradation Of The Extracellular Matrix	0.680833	1.62179	0	0.0527017
	Response To Steroid Hormone	0.536701	1.29386	0.0697279	0.388069
	Membrane Protein Ectodomain Proteolysis	0.541136	1.03634	0.434629	0.678634
	Membrane Protein Proteolysis	0.481271	0.959938	0.535009	0.760315
	Maintenance Of Protein Location	0.694311	1.60252	0.005291	0.0664317
	Maintenance Of Location In Cell	0.594344	1.37519	0.0564374	0.289821
	Maintenance Of Protein Location In Cell	0.58472	1.29931	0.102113	0.381842
	Axon Guidance	0.664652	1.65561	0	0.0320177
	Neuron Projection Guidance	0.664652	1.63314	0	0.0459941
	Positive Regulation Of Morphogenesis Of An Epithelium	0.595446	1.12412	0.343985	0.590409
	Cerebellum Development	0.552296	1.10351	0.328014	0.609552
	Metencephalon Development	0.552296	1.07229	0.376577	0.635538
	Oxidative Phosphorylation	0.398972	0.846368	0.706294	0.88364
	Signaling By Met	0.647653	1.45278	0.0159292	0.198043
	Egfr Downregulation	0.616976	1.21505	0.198305	0.476747
	Negative Regulation Of Met Activity	0.547041	1.00135	0.48155	0.706962
	Regulation Of Endothelial Cell Proliferation	0.637971	1.55013	0	0.109051
	Positive Regulation Of Endothelial Cell Proliferation	0.621973	1.41156	0.0228471	0.243458
	Positive Regulation Of Epithelial Cell Proliferation	0.475883	1.16984	0.165261	0.538449
	Vacuolar Acidification	0.723342	1.43878	0.0429907	0.214844
	Ros And Rns Production In Phagocytes	0.67711	1.3965	0.0564374	0.26271
	Regulation Of Lysosomal Lumen Ph	0.58319	1.10931	0.328972	0.603764
	Amino Acids Regulate Mtorc1	0.486971	1.06162	0.339655	0.649687
	Intracellular Ph Reduction	0.505816	1.04237	0.39292	0.673471
	Regulation Of Lamellipodium Organization	0.596361	1.28351	0.118761	0.397743
	Insulin-Mediated Glucose Transport	0.762035	1.49403	0.0298507	0.151572
	Positive Regulation Of Epithelial Cell Apoptotic Process	0.63695	1.21643	0.224014	0.474642
	Response To Insulin	0.363159	0.873476	0.737705	0.855137
	Pid_Nephrin_Neph1_Pathway	0.347713	0.65745	0.94849	1
	Nephrin Neph1 Signaling In The Kidney Podocyte	0.327976	0.642059	0.942699	1
	Cellular Response To Molecule Of Bacterial Origin	0.439939	1.064	0.346535	0.646626
	Ferroptosis	0.489626	1.03045	0.406475	0.688301
	Cellular Response To Biotic Stimulus	0.401646	0.993331	0.462016	0.716413
	Adp Metabolic Process	0.461894	0.931042	0.569316	0.793681
	Purine Nucleoside Diphosphate Metabolic Process	0.447572	0.930769	0.571672	0.793645
	Ribonucleoside Diphosphate Metabolic Process	0.431302	0.921224	0.57539	0.802816
	Purine Ribonucleoside Diphosphate Metabolic Process	0.434966	0.888422	0.636842	0.840687
	Nucleoside Diphosphate Metabolic Process	0.39498	0.852921	0.738516	0.878152
	Nad Metabolic Process	0.370669	0.811466	0.79322	0.914857
	Positive Regulation Of Small Molecule Metabolic Process	0.341697	0.808769	0.844885	0.918884
	Nucleoside Phosphate Catabolic Process	0.333358	0.78663	0.886855	0.94181
	Nucleoside Diphosphate Catabolic Process	0.3489	0.725681	0.912434	0.97647
	Biocarta_Stress_Pathway	0.400843	0.755448	0.803604	0.96124
	Tnf Stress Related Signaling	0.314597	0.59936	0.969524	1
	Type 2 Papillary Renal Cell Carcinoma	0.689876	1.33489	0.10076	0.342016
	Hif-1-Alpha Transcription Factor Network	0.545143	1.22772	0.147425	0.465446
	Embryonic Skeletal System Development	0.795414	1.7054	0	0.0137488
	Angiogenesis	0.644152	1.63791	0	0.0432916
	Negative Regulation Of Cell Activation	0.657083	1.6302	0	0.0476803
	Rac 1 Cell Motility Signaling Pathway	0.706192	1.35401	0.0998081	0.319439
	Negative Regulation Of Hemostasis	0.557613	1.16412	0.232975	0.545159
	Negative Regulation Of Coagulation	0.555432	1.15822	0.249554	0.548891
	Negative Regulation Of Blood Coagulation	0.557613	1.15152	0.267148	0.558006
	Angiopoietin Receptor Tie2-Mediated Signaling	0.713861	1.54831	0.0106383	0.109893
	Pid_Arf6_Trafficking_Pathway	0.7733	1.53066	0.00742115	0.121167
	Arf6 Trafficking Events	0.713526	1.5203	0.0105634	0.128463
	Synaptic Vesicle Recycling	0.628165	1.38132	0.0531401	0.280084
	Synaptic Vesicle Cycle	0.521758	1.237	0.140294	0.457709
	Vesicle-Mediated Transport In Synapse	0.514806	1.21159	0.15411	0.480618
	Phosphatidic Acid Biosynthetic Process	0.559354	1.12411	0.299814	0.590049
	Phosphatidic Acid Metabolic Process	0.513662	1.05078	0.418605	0.662371
	Parkinson Disease	0.392845	0.82845	0.760832	0.901894
	Integrin Cell Surface Interactions	0.684557	1.52486	0.00174825	0.125892
	Copper Homeostasis	0.480089	0.98255	0.493103	0.732943
	Body Fluid Secretion	0.513908	1.00497	0.449091	0.704542
	Hallmark_Complement	0.592698	1.46107	0.00652529	0.191624
	Microautophagy	0.632196	1.17707	0.273897	0.527479
	Nucleophagy	0.608221	1.14282	0.345811	0.566007
	Small Cell Lung Cancer	0.641238	1.46066	0.0202703	0.191606
	Maintenance Of Location	0.612532	1.52233	0.00167224	0.126897
	Lipid Storage	0.545709	1.10337	0.322807	0.609197
	Rna Polymerase Ii Transcribes Snrna Genes	0.359533	0.807089	0.82363	0.919962
	Peptidyl-Tyrosine Dephosphorylation	0.605281	1.13929	0.296959	0.569435
	Raf-Independent Mapk1 3 Activation	0.597496	1.12166	0.333942	0.591018
	Erk1 And Erk2 Cascade	0.508919	0.938207	0.577933	0.784526
	Intermediate Filament Organization	0.551363	1.25311	0.105882	0.439973
	Keratinization	0.340717	0.681053	0.927817	0.996441
	Regulation Of Chemotaxis	0.553081	1.3843	0.0277778	0.27629
	Regulation Of Granulocyte Chemotaxis	0.647553	1.3414	0.0603908	0.333692
	Positive Regulation Of Phosphatidylinositol 3-Kinase/Protein Kinase B Signal Transduction	0.528337	1.3017	0.0494234	0.377097
	Regulation Of Neutrophil Chemotaxis	0.670134	1.30021	0.12766	0.380331
	Positive Regulation Of Chemotaxis	0.479824	1.16067	0.182566	0.548751
	Regulation Of Lymphocyte Migration	0.512033	1.12269	0.274336	0.590465
	Regulation Of T Cell Migration	0.512636	1.06804	0.355401	0.642774
	Regulation Of Neutrophil Migration	0.532113	1.06051	0.384899	0.65085
	Positive Regulation Of Leukocyte Chemotaxis	0.445391	1.03458	0.403141	0.681742
	Positive Regulation Of Granulocyte Chemotaxis	0.534947	1.01288	0.461947	0.708206
	Positive Regulation Of Leukocyte Migration	0.410512	0.977356	0.5026	0.741169
	Positive Regulation Of Lymphocyte Migration	0.474619	0.961384	0.530418	0.759096
	Positive Regulation Of Neutrophil Chemotaxis	0.511925	0.944092	0.563433	0.777127
	Positive Regulation Of Neutrophil Migration	0.407879	0.76889	0.796364	0.949604
	Positive Regulation Of T Cell Migration	0.389156	0.757261	0.814079	0.959874
	Regulation Of Lymphocyte Chemotaxis	0.346979	0.660929	0.919929	1
	Regulation Of Membrane Protein Ectodomain Proteolysis	0.57099	1.08228	0.374341	0.626974
	Sphingosine 1-Phosphate (S1P) Pathway	0.747701	1.399	0.0631769	0.26052
	Response To Tumor Necrosis Factor	0.425767	1.0225	0.389163	0.697447
	Positive Regulation Of Interleukin-17 Production	0.487947	0.931525	0.563964	0.793859
	Metabolism Of Sphingolipids In Er And Golgi Apparatus	0.427086	0.779641	0.777982	0.948179
	Association Of Tric Cct With Target Proteins During Biosynthesis	0.374096	0.777767	0.801056	0.948456
	Sphingolipid Pathway	0.373893	0.698025	0.885397	0.99032
	Sphingolipid Metabolism Overview	0.35119	0.678465	0.911712	0.996756
	Sphingolipid Metabolism Integrated Pathway	0.342396	0.648278	0.933824	1
	Cellular Response To Osmotic Stress	0.695976	1.41251	0.0478821	0.243832
	Negative Regulation Of Transmembrane Transport	0.595823	1.39559	0.0373377	0.263195
	Negative Regulation Of Monoatomic Ion Transport	0.552888	1.28756	0.0915493	0.393061
	Embryonic Organ Morphogenesis	0.456809	1.12231	0.224793	0.591185
	Detection Of Mechanical Stimulus	0.417681	0.845381	0.713249	0.882486
	Regulation Of Muscle Contraction	0.622641	1.51346	0.0116667	0.135454
	Regulation Of Muscle System Process	0.605266	1.50939	0	0.139772
	Regulation Of Cation Channel Activity	0.649265	1.48941	0.00840336	0.15738
	Regulation Of Potassium Ion Transmembrane Transport	0.541237	1.21004	0.145907	0.481637
	Positive Regulation Of Cation Transmembrane Transport	0.489363	1.17367	0.166118	0.532847
	Regulation Of Potassium Ion Transmembrane Transporter Activity	0.546742	1.14366	0.262295	0.56602
	Regulation Of Potassium Ion Transport	0.473791	1.07637	0.348673	0.631531
	Regulation Of Ventricular Cardiac Muscle Cell Membrane Repolarization	0.456375	0.846289	0.688766	0.883487
	Positive Regulation Of Potassium Ion Transport	0.417915	0.841578	0.712621	0.884652
	Skeletal System Morphogenesis	0.698162	1.62141	0.00352113	0.0527324
	Hippocampus Development	0.568017	1.07802	0.37911	0.630347
	Limbic System Development	0.494517	0.993864	0.451906	0.715777
	Glucocorticoid Receptor Pathway	0.687297	1.55078	0.00696864	0.108293
	Inflammasomes	0.719529	1.34689	0.111524	0.325256
	Interactions Between Immune Cells And Micrornas In Tumor Microenvironment	0.57616	1.07397	0.366906	0.63361
	Sudden Infant Death Syndrome Sids Susceptibility Pathways	0.378278	0.920679	0.633976	0.80345
	Purinergic Signaling In Leishmaniasis Infection	0.469526	0.908113	0.587591	0.816751
	Cell Recruitment (Pro-Inflammatory Response)	0.469526	0.899875	0.618596	0.827403
	Il12-Mediated Signaling Events	0.391604	0.864276	0.698582	0.865295
	T Cell Activation	0.424597	1.08205	0.27504	0.626851
	Interconversion Of Nucleotide Di- And Triphosphates	0.383603	0.760304	0.831579	0.957872
	De Novo Purine Biosynthesis	0.346478	0.673933	0.918969	0.996525
	Purine Nucleotides <I>De Novo< I> Biosynthesis	0.284678	0.550204	0.992523	1
	Golgi To Plasma Membrane Transport	0.438081	0.960172	0.522491	0.760066
	Mhc Class Ii Antigen Presentation	0.620501	1.47764	0.00495868	0.171466
	Insulin Receptor Recycling	0.593411	1.17253	0.250474	0.53508
	Lkb1 Signaling Events	0.528672	1.10403	0.32646	0.608909
	Clathrin-Mediated Endocytosis	0.534119	1.30255	0.0542265	0.376542
	Cargo Recognition For Clathrin-Mediated Endocytosis	0.509437	1.21115	0.14044	0.480558
	Cell Killing	0.523443	1.21111	0.156667	0.48031
	Hair Follicle Development Organogenesis Part 2 Of 3	0.762116	1.44635	0.0327273	0.206303
	Micrornas In Cardiomyocyte Hypertrophy	0.631423	1.42116	0.0356537	0.234292
	Tyrobp Causal Network In Microglia	0.556624	1.19014	0.201724	0.510422
	Negative Regulation Of Adaptive Immune Response	0.409062	0.891709	0.640893	0.838082
	Negative Regulation Of Adaptive Immune Response Based On Somatic Recombination Of Immune Receptors Built From Immunoglobulin Superfamily Domains	0.419792	0.878191	0.675	0.851599
	Male Infertility	0.388006	0.924267	0.617057	0.798848
	Response To Ketone	0.605619	1.34993	0.0551601	0.322879
	Cellular Response To Ketone	0.441252	0.928782	0.570934	0.795153
	Regulation Of Actin Polymerization Or Depolymerization	0.580045	1.38946	0.0218121	0.270045
	Regulation Of Actin Filament Length	0.573835	1.37344	0.0234899	0.291512
	Regulation Of Actin Filament Polymerization	0.56285	1.30378	0.0793388	0.374206
	Positive Regulation Of Neuron Projection Development	0.571238	1.36249	0.0445545	0.309733
	Interleukin-20 Family Signaling	0.584943	1.13427	0.297952	0.575281
	Pid_Il27_Pathway	0.297707	0.570835	0.988372	1
	Il27-Mediated Signaling Events	0.276566	0.536215	0.996364	1
	Allograft Rejection	0.649778	1.46815	0.0121951	0.183903
	Cellular Response To Lipopolysaccharide	0.44442	1.08787	0.273616	0.622201
	Protein Complex Oligomerization	0.431229	1.07984	0.283255	0.629049
	Response To Molecule Of Bacterial Origin	0.394515	1.00579	0.419106	0.704838
	Response To Lipopolysaccharide	0.392338	0.996729	0.445141	0.71192
	Positive Regulation Of Peptidase Activity	0.343002	0.833205	0.825617	0.895976
	Rab Geranylgeranylation	0.383151	0.856932	0.701049	0.873523
	G Protein-Coupled Receptor Signaling Pathway, Coupled To Cyclic Nucleotide Second Messenger	0.597988	1.27043	0.119298	0.414971
	Regulation Of Systemic Arterial Blood Pressure Mediated By A Chemical Signal	0.388272	0.780571	0.800344	0.947223
	Receptor-Mediated Endocytosis	0.699837	1.70943	0	0.0129209
	Regulation Of Mononuclear Cell Migration	0.558902	1.33701	0.0517241	0.340973
	Positive Regulation Of T Cell Proliferation	0.560289	1.27591	0.104825	0.409432
	Positive Regulation Of Intracellular Transport	0.51213	1.23669	0.104348	0.458122
	Lymphocyte Costimulation	0.569222	1.17929	0.233628	0.524071
	T Cell Costimulation	0.569331	1.15401	0.263066	0.556175
	Positive Regulation Of Protein Catabolic Process	0.448657	1.12856	0.221675	0.584718
	Carbohydrate Derivative Catabolic Process	0.429221	1.0895	0.265758	0.620784
	Regulation Of Monooxygenase Activity	0.525332	1.05901	0.387324	0.653277
	Regulation Of Nitric-Oxide Synthase Activity	0.53624	0.981233	0.502703	0.73517
	Regulation Of Nitric Oxide Biosynthetic Process	0.420723	0.875005	0.675214	0.854217
	Regulation Of Nitric Oxide Metabolic Process	0.405357	0.858887	0.669596	0.871227
	Signaling Events Mediated By Vegfr1 And Vegfr2	0.599422	1.35174	0.0699301	0.320568
	Vegfr2 Mediated Vascular Permeability	0.669119	1.29154	0.137112	0.392139
	Calcium Ion Homeostasis	0.452205	1.13674	0.205651	0.571964
	Intracellular Calcium Ion Homeostasis	0.455827	1.1362	0.19187	0.573064
	Regulation Of Endothelial Cell Apoptotic Process	0.51425	1.07488	0.361062	0.633291
	Regulation Of Establishment Of Cell Polarity	0.43741	0.81702	0.720074	0.911761
	Regulation Of Establishment Or Maintenance Of Cell Polarity	0.378848	0.718126	0.859895	0.979868
	Actomyosin Structure Organization	0.676073	1.61261	0.0016	0.0588034
	Protein Localization To Cell Periphery	0.409674	1.05629	0.33945	0.655776
	Protein Localization To Plasma Membrane	0.370591	0.936873	0.606928	0.786733
	Regulation Of Rna Splicing	0.395192	0.98668	0.4531	0.728346
	Regulation Of Cell Shape	0.44197	1.05829	0.347973	0.653752
	Positive Regulation Of Vasculature Development	0.631014	1.53915	0.00164204	0.117704
	Positive Regulation Of Angiogenesis	0.627515	1.53016	0.00513699	0.120405
	Mesoderm Development	0.523575	1.16937	0.200704	0.53857
	Markers Of Kidney Cell Lineage	0.569374	1.21139	0.186594	0.480383
	Positive Regulation Of Mirna Transcription	0.5525	1.16828	0.229803	0.53957
	Nephrotic Syndrome	0.484603	0.983945	0.476281	0.732143
	Metanephros Development	0.405836	0.848483	0.698606	0.882023
	Male Sex Differentiation	0.390014	0.846799	0.734323	0.884023
	Pi3K Akt Signaling In Cancer	0.485205	1.14355	0.211921	0.565538
	Positive Regulation Of Transmembrane Transport	0.451682	1.13951	0.195276	0.569242
	Constitutive Signaling By Aberrant Pi3K In Cancer	0.4911	1.098	0.309091	0.612539
	Negative Regulation Of The Pi3K Akt Network	0.454415	1.07481	0.323873	0.633134
	Pi5P, Pp2A And Ier3 Regulate Pi3K Akt Signaling	0.456204	1.07101	0.329932	0.636866
	Regulation Of Glucose Transmembrane Transport	0.493979	1.05149	0.386207	0.662595
	Positive Regulation Of Glucose Transmembrane Transport	0.498963	0.996016	0.46223	0.712045
	Regulation Of Glucose Import	0.438666	0.907441	0.620253	0.817669
	Positive Regulation Of Glucose Import	0.422697	0.806573	0.754919	0.920345
	Negative Regulation Of Fgfr4 Signaling	0.404051	0.794176	0.778196	0.933436
	Spermatid Differentiation	0.276074	0.685781	1	0.99513
	Positive Regulation Of Pattern Recognition Receptor Signaling Pathway	0.571732	1.26551	0.118557	0.419874
	Rhoa Signaling Pathway	0.40441	0.858835	0.694643	0.87102
	Thyroxine Thyroid Hormone Production	0.452347	0.846408	0.698182	0.8842
	Interferon Gamma Signaling	0.707487	1.66879	0	0.0246613
	Nitric Oxide Stimulates Guanylate Cyclase	0.755427	1.38896	0.0767825	0.270417
	Response To Osmotic Stress	0.513746	1.09717	0.302782	0.613609
	Sensory Processing Of Sound By Outer Hair Cells Of The Cochlea	0.429598	0.938591	0.577933	0.783961
	Myotube Differentiation	0.7251	1.52248	0.00716846	0.127091
	Signaling Events Mediated By Focal Adhesion Kinase	0.693888	1.51574	0.017094	0.133945
	Membrane Invagination	0.655831	1.40078	0.053407	0.25793
	Plasma Membrane Invagination	0.68369	1.39865	0.037234	0.260957
	Pid_Fak_Pathway	0.641034	1.35309	0.0756757	0.318359
	Pid_Rac1_Reg_Pathway	0.597967	1.14494	0.276673	0.565932
	Cell-Cell Fusion	0.593785	1.13055	0.305206	0.581609
	Syncytium Formation By Plasma Membrane Fusion	0.596472	1.12628	0.314442	0.58757
	Netrin-1 Signaling	0.496043	1.02232	0.438163	0.697569
	Netrin-Mediated Signaling Events	0.40441	0.821223	0.733453	0.908895
	Pid_Netrin_Pathway	0.407924	0.7707	0.77881	0.948243
	Rhoj Gtpase Cycle	0.5344	1.1505	0.239168	0.558452
	Phosphatidylinositol Dephosphorylation	0.461928	0.888173	0.634328	0.840939
	Cerebral Cortex Cell Migration	0.686584	1.28017	0.160221	0.403224
	Telencephalon Cell Migration	0.630543	1.22374	0.207865	0.468009
	Forebrain Cell Migration	0.630004	1.22343	0.214689	0.468059
	Cellular Response To Oxygen Levels	0.531553	1.22979	0.133898	0.465825
	Cellular Response To Hypoxia	0.483036	1.10895	0.290268	0.603988
	Cellular Response To Decreased Oxygen Levels	0.477778	1.10049	0.274783	0.609542
	Negative Regulation Of Type I Interferon-Mediated Signaling Pathway	0.46909	0.887315	0.601869	0.840622
	Regulation Of Type I Interferon-Mediated Signaling Pathway	0.322218	0.655162	0.964093	1
	Glucosamine-Containing Compound Metabolic Process	0.639869	1.20781	0.239411	0.484593
	Response To Heat	0.600145	1.30656	0.0993266	0.3695
	Response To Temperature Stimulus	0.508386	1.17228	0.1872	0.53496
	Cellular Response To Heat	0.555925	1.14835	0.252708	0.561945
	Negative Regulation Of Protein Polymerization	0.560547	1.21404	0.196691	0.477556
	Network Map Of Sars Cov 2 Signaling	0.492961	1.24561	0.0669782	0.450009
	Cell-Cell Adhesion Via Plasma-Membrane Adhesion Molecules	0.44691	1.12668	0.214744	0.58725
	Multi-Organism Reproductive Process	0.477073	1.09392	0.328647	0.616547
	Multi-Multicellular Organism Process	0.474532	1.09316	0.280405	0.616787
	Neural Crest Cell Development	0.765135	1.67744	0.00353357	0.0223024
	Mesenchymal Cell Migration	0.785241	1.60795	0.00540541	0.062263
	Neural Crest Cell Migration	0.785241	1.59794	0.00180832	0.0681671
	Positive Regulation Of Epithelial Cell Migration	0.628406	1.54625	0.00322061	0.111265
	Vegfr1 Specific Signals	0.788698	1.52745	0.0168856	0.123949
	Axon Extension	0.772133	1.45696	0.036965	0.195809
	Sensory System Development	0.55693	1.43004	0.00974026	0.224433
	Stem Cell Differentiation	0.57815	1.37309	0.0372881	0.291095
	Positive Regulation Of Axon Extension	0.703613	1.28921	0.150362	0.392513
	Hallmark_Hedgehog_Signaling	0.621604	1.2135	0.224265	0.478251
	Positive Regulation Of Filopodium Assembly	0.59827	1.1536	0.264815	0.556511
	Regulation Of Cell Size	0.444715	1.05751	0.337268	0.655064
	Endothelial Cell Differentiation	0.422198	0.931037	0.58194	0.793359
	Endothelium Development	0.409709	0.930462	0.588333	0.793721
	Regulation Of Filopodium Assembly	0.414156	0.85674	0.69338	0.873598
	Retina Development In Camera-Type Eye	0.367479	0.811702	0.806394	0.915684
	Regulation Of Endocrine Process	0.723873	1.3633	0.0847458	0.308889
	Sex Differentiation	0.501513	1.19215	0.171901	0.50917
	Reproductive Structure Development	0.499792	1.19196	0.176786	0.509265
	Reproductive System Development	0.499792	1.18355	0.175585	0.519463
	Syncytium Formation	0.602932	1.15122	0.303797	0.558434
	Negative Regulation Of Response To Biotic Stimulus	0.346442	0.821192	0.821918	0.908638
	Positive Regulation Of T Cell Mediated Immunity	0.651685	1.45467	0.010772	0.196546
	Tgf-Beta Receptor Signaling	0.644859	1.39558	0.0549645	0.262778
	Il1-Mediated Signaling Events	0.677307	1.36497	0.0689013	0.305565
	Cardiac Hypertrophic Response	0.624247	1.32636	0.0973451	0.346132
	Interleukin-1-Mediated Signaling Pathway	0.685162	1.28027	0.157495	0.403389
	Tnf Related Weak Inducer Of Apoptosis Tweak Signaling	0.62335	1.27554	0.13578	0.409214
	Pid_Il1_Pathway	0.656166	1.27296	0.14841	0.412914
	Sars-Cov-2-Host Interactions	0.413881	1.06018	0.309904	0.651313
	Biocarta_Tnfr1_Pathway	0.301793	0.590331	0.981343	1
	Membrane Biogenesis	0.754387	1.6536	0.00351494	0.0328939
	Membrane Assembly	0.742513	1.61902	0.00343643	0.0543517
	Viral Life Cycle	0.614058	1.46246	0.00840336	0.190918
	Plasma Membrane Organization	0.576878	1.39596	0.0285714	0.263156
	Nuclear Envelope Organization	0.644311	1.3895	0.0581818	0.270347
	Endosome Organization	0.528682	1.24246	0.0949264	0.452765
	Viral Release From Host Cell	0.606025	1.17503	0.249551	0.531094
	Exit From Host Cell	0.606025	1.17487	0.245045	0.531134
	Early Sars-Cov-2 Infection Events	0.469885	0.968976	0.482014	0.750765
	Membrane Fusion	0.374038	0.909059	0.656716	0.81651
	Plasma Membrane Repair	0.471452	0.90866	0.583916	0.816464
	Virion Assembly	0.431857	0.87812	0.644161	0.851435
	Endosomal Sorting Complex Required For Transport (Escrt)	0.266001	0.516842	0.994633	1
	Fibroblast Growth Factor Receptor Signaling Pathway	0.455601	0.94851	0.523891	0.773055
	Vasculogenesis	0.76669	1.55791	0.00733945	0.100093
	Regulation Of Dna Damage Response, Signal Transduction By P53 Class Mediator	0.723697	1.45664	0.0339286	0.196149
	Positive Regulation Of Signal Transduction By P53 Class Mediator	0.627345	1.2297	0.198113	0.465251
	Negative Regulation Of Erk1 And Erk2 Cascade	0.491045	1.04842	0.377224	0.66513
	Regulation Of Protein Deacetylation	0.330038	0.636911	0.939048	1
	Muscle Cell Differentiation	0.725273	1.83782	0	0.000762591
	Striated Muscle Cell Differentiation	0.736954	1.81247	0	0.00120761
	Mesenchyme Development	0.691376	1.74664	0	0.00592117
	Respiratory System Development	0.704832	1.54809	0.00891266	0.109814
	Respiratory Tube Development	0.699488	1.50424	0.0240964	0.142266
	Positive Regulation Of Nervous System Development	0.571929	1.42235	0.0130293	0.234504
	Positive Regulation Of Neurogenesis	0.566722	1.3731	0.0289608	0.291514
	Hallmark_Il2_Stat5_Signaling	0.536133	1.34437	0.0223642	0.328653
	Regulation Of Insulin-Like Growth Factor Receptor Signaling Pathway	0.721171	1.33022	0.128676	0.343211
	Negative Regulation Of Fat Cell Differentiation	0.602585	1.20253	0.205725	0.492097
	Response To Oxygen Levels	0.466672	1.15955	0.173554	0.548714
	Response To Decreased Oxygen Levels	0.460268	1.13593	0.212121	0.573405
	Response To Hypoxia	0.462079	1.13556	0.196995	0.573705
	Morphogenesis Of A Branching Structure	0.50412	1.1142	0.291958	0.597752
	Branching Morphogenesis Of An Epithelial Tube	0.492991	1.039	0.390244	0.676602
	Morphogenesis Of A Branching Epithelium	0.441427	0.951685	0.553153	0.768981
	Steroid Catabolic Process	0.625282	1.17027	0.266284	0.537656
	Vitamin D Sensitive Calcium Signaling In Depression	0.545744	1.04735	0.411546	0.666181
	Sterol Metabolic Process	0.382315	0.881087	0.669506	0.847001
	Phase I - Functionalization Of Compounds	0.357503	0.849163	0.772425	0.882182
	Cholesterol Metabolic Process	0.360301	0.806995	0.79932	0.919842
	Biocarta_Il1R_Pathway	0.680718	1.31137	0.123389	0.36336
	Signal Transduction Through Il1R	0.564043	1.09602	0.337979	0.614136
	Huntington Disease	0.543608	1.30237	0.0715564	0.376617
	Regulation Of Sequestering Of Calcium Ion	0.599634	1.41294	0.0232945	0.243715
	Negative Regulation Of Sequestering Of Calcium Ion	0.550091	1.18007	0.207381	0.523874
	Release Of Sequestered Calcium Ion Into Cytosol	0.512141	1.08669	0.324468	0.622531
	Rac3 Gtpase Cycle	0.652117	1.53025	0.00677966	0.120677
	Rac2 Gtpase Cycle	0.590584	1.37887	0.0442623	0.283884
	Rhog Gtpase Cycle	0.540056	1.23877	0.108808	0.454989
	Ccr1	0.560648	1.07211	0.360424	0.635673
	Bbsome-Mediated Cargo-Targeting To Cilium	0.550559	1.03434	0.432836	0.681673
	Bardet Biedl Syndrome	0.33526	0.774211	0.892074	0.949916
	Inhibitory Synapse Assembly	0.463265	0.858189	0.657944	0.871135
	Synapse Assembly	0.361662	0.82811	0.803163	0.901612
	Cell Interactions Of The Pancreatic Cancer Microenvironment	0.664279	1.23954	0.194946	0.455337
	Tak1-Dependent Ikk And Nf-Kappa-B Activation	0.725764	1.53372	0.00695652	0.120134
	Sphingolipid Metabolism In Senescence	0.683344	1.25363	0.169399	0.441843
	P53 Pathway	0.56303	1.18559	0.220104	0.516994
	Response To Mechanical Stimulus	0.484306	1.16076	0.211268	0.548916
	Noncanonical Wnt Signaling Pathway	0.702651	1.41234	0.0541516	0.243364
	Regulation Of Animal Organ Morphogenesis	0.489746	1.03436	0.412639	0.681971
	Non-Canonical Wnt Signaling Pathway	0.45664	0.965278	0.541667	0.755524
	Epithelial Tube Morphogenesis	0.375471	0.932567	0.620915	0.792671
	Epithelial Tube Formation	0.369717	0.789324	0.807829	0.938971
	Ameboidal-Type Cell Migration	0.688576	1.67111	0.00171527	0.02421
	Epithelial Cell Migration	0.683608	1.56153	0	0.0964836
	Morphogenesis Of A Polarized Epithelium	0.498151	0.971447	0.5	0.746931
	Rhoa Gtpase Cycle	0.606322	1.50559	0.00163934	0.142257
	Rac1 Gtpase Cycle	0.539395	1.36678	0.00784929	0.301881
	Amino Sugar Metabolic Process	0.359	0.735605	0.882662	0.970124
	Dna-Templated Transcription Elongation	0.404999	0.814132	0.758437	0.915067
	Alzheimer Disease-Presenilin Pathway	0.654427	1.53522	0.0104348	0.11845
	Eye Development	0.56552	1.44976	0.00486224	0.202108
	Physico Chemical Features And Toxicity Associated Pathways	0.671565	1.43836	0.0273224	0.214377
	Visual System Development	0.561247	1.4272	0.00652529	0.227973
	Camera-Type Eye Development	0.522735	1.30199	0.0535168	0.376758
	Wnt Signaling And Pluripotency	0.556469	1.28518	0.0821918	0.39452
	Wnt Signaling Pathway	0.485674	1.14345	0.214905	0.565414
	Canonical Wnt Signaling Pathway	0.495251	1.10477	0.284974	0.608371
	Camera-Type Eye Morphogenesis	0.45309	1.00573	0.458904	0.704318
	Morphogenesis Of Embryonic Epithelium	0.425026	0.919392	0.594872	0.804877
	Rhoq Gtpase Cycle	0.575197	1.26556	0.134106	0.420139
	Negative Regulation Of Gene Expression, Epigenetic	0.306387	0.745678	0.976898	0.965836
	Hallmark_Interferon_Gamma_Response	0.559702	1.41678	0.00949367	0.238433
	Bmal1:Clock,Npas2 Activates Circadian Gene Expression	0.575151	1.11621	0.310734	0.596522
	Regulation Of Cholesterol Biosynthesis By Srebp (Srebf)	0.314062	0.688451	0.951219	0.993914
	Wnt Signaling Network	0.777122	1.51293	0.0233393	0.135622
	Pid_Wnt_Signaling_Pathway	0.768894	1.45878	0.038961	0.194529
	Ncrnas Involved In Wnt Signaling In Hepatocellular Carcinoma	0.477492	1.08104	0.311755	0.627358
	Lncrna In Canonical Wnt Signaling And Colorectal Cancer	0.456431	1.05382	0.372681	0.65979
	Signaling By Wnt In Cancer	0.479616	0.967465	0.516611	0.752792
	Cdc42 Gtpase Cycle	0.464161	1.1623	0.170692	0.546703
	Long-Term Synaptic Potentiation	0.626643	1.16602	0.289179	0.543048
	Calcium Ion Transmembrane Import Into Cytosol	0.414644	0.948278	0.561258	0.773286
	Tnf Receptor Signaling Pathway	0.598666	1.25745	0.14087	0.434761
	Visual Perception	0.414985	0.98675	0.481605	0.728507
	Sensory Perception Of Light Stimulus	0.404523	0.97168	0.493289	0.74672
	Regulation Of Neuron Migration	0.642242	1.2808	0.151943	0.402423
	Inactivation Of Csf3 (G-Csf) Signaling	0.509051	0.963287	0.533575	0.758467
	Negative Regulation Of Map Kinase Activity	0.466882	0.965376	0.529118	0.75596
	Hallmark_Uv_Response_Dn	0.710672	1.67654	0	0.0225607
	Outflow Tract Septum Morphogenesis	0.797789	1.54696	0.00738007	0.11085
	Regulation Of Smooth Muscle Cell Migration	0.746559	1.51601	0.015544	0.133813
	Positive Regulation Of Transmembrane Receptor Protein Serine/Threonine Kinase Signaling Pathway	0.618444	1.42828	0.0197694	0.226759
	Cardiac Muscle Cell Differentiation	0.64114	1.41298	0.0460993	0.244083
	Cardiac Septum Development	0.639677	1.4121	0.0258621	0.243502
	Mesenchyme Morphogenesis	0.686921	1.40361	0.0611111	0.252757
	Positive Regulation Of Smad Protein Signal Transduction	0.662462	1.3626	0.0611205	0.309924
	Cardiocyte Differentiation	0.603363	1.35361	0.0677686	0.318653
	Endocardial Cushion Development	0.595603	1.21976	0.180556	0.47232
	Development Of Ureteric Collection System	0.578129	1.21649	0.169284	0.474848
	Cardiac Muscle Cell Development	0.537107	1.13715	0.262609	0.571228
	Response To Bmp	0.51104	1.11801	0.287253	0.594964
	Cellular Response To Bmp Stimulus	0.51104	1.11501	0.28952	0.597477
	Positive Regulation Of Developmental Growth	0.481034	1.07787	0.328859	0.630031
	Regulation Of Transforming Growth Factor Beta Production	0.557255	1.03661	0.447706	0.678616
	Cardiac Cell Development	0.484858	1.02861	0.423146	0.691969
	Mesodermal Commitment Pathway	0.379205	0.927421	0.60601	0.795051
	Positive Regulation Of Ossification	0.435434	0.923143	0.568807	0.79994
	White Fat Cell Differentiation	0.456505	0.886487	0.658929	0.840553
	Negative Regulation Of Protein Kinase Activity	0.577975	1.4212	0.0083612	0.234661
	Negative Regulation Of Kinase Activity	0.550671	1.36055	0.0204403	0.312484
	Negative Regulation Of Transferase Activity	0.53833	1.35305	0.0307167	0.318013
	Negative Regulation Of Protein Serine/Threonine Kinase Activity	0.52682	1.19135	0.173838	0.509002
	Adipogenesis	0.520299	1.24333	0.111675	0.452491
	Keratinization	0.517519	1.29648	0.0400641	0.385333
	Phosphatidylinositol Phosphate Biosynthetic Process	0.554266	1.16834	0.227113	0.539806
	Phosphatidylinositol Biosynthetic Process	0.314623	0.755003	0.946735	0.961259
	Hallmark_Tnfa_Signaling_Via_Nfkb	0.700062	1.75882	0	0.00464683
	Nrp1 Triggered Signaling In Pancreatic Cancer	0.784701	1.65048	0	0.0350786
	Photodynamic Therapy Induced Nf Kb Survival Signaling	0.77484	1.54017	0.0145191	0.116789
	Negative Regulation Of Type I Interferon Production	0.452681	0.929813	0.564338	0.794339
	Modulators Of Tcr Signaling And T Cell Activation	0.430827	0.920359	0.590525	0.80354
	Il1 Signaling	0.375079	0.77828	0.83935	0.948565
	Outflow Tract Morphogenesis	0.701873	1.53689	0.00526316	0.118305
	Response To Transforming Growth Factor Beta	0.524216	1.25354	0.0988655	0.440417
	Roof Of Mouth Development	0.614155	1.24991	0.151079	0.444496
	Transforming Growth Factor Beta Receptor Signaling Pathway	0.530046	1.20439	0.17962	0.490286
	Cellular Response To Transforming Growth Factor Beta Stimulus	0.516498	1.20031	0.146667	0.494536
	Exercise Induced Circadian Regulation	0.486498	0.958305	0.521978	0.761994
	Diseases Associated With Glycosaminoglycan Metabolism	0.651391	1.35339	0.0677362	0.318833
	Wnt Signaling	0.465883	1.09885	0.272425	0.61213
	Cellular Defense Response	0.512599	1.10048	0.288967	0.609203
	Natural Killer Cell Activation	0.585751	1.22531	0.183521	0.466841
	Natural Killer Cell Mediated Immunity	0.537215	1.06627	0.377391	0.644997
	Natural Killer Cell Mediated Cytotoxicity	0.541876	1.05095	0.419014	0.662963
	Telencephalon Development	0.634894	1.5022	0.0115132	0.143003
	Pallium Development	0.629858	1.43412	0.0246914	0.219614
	Cerebral Cortex Development	0.658808	1.40537	0.0462329	0.250293
	Mitochondrial Genome Maintenance	0.430119	0.807419	0.741348	0.919622
	Hs-Gag Biosynthesis	0.479312	0.936365	0.576786	0.787262
	Regulation Of Calcium Ion Import	0.724703	1.46324	0.0363322	0.190163
	Negative Regulation Of Monoatomic Ion Transmembrane Transport	0.596115	1.3329	0.0727273	0.34327
	Negative Regulation Of Cation Transmembrane Transport	0.599926	1.33042	0.0522648	0.343606
	16P11 2 Distal Deletion Syndrome	0.627003	1.21828	0.198543	0.472764
	Hallmark_Protein_Secretion	0.48078	1.1028	0.279801	0.609609
	Vesicle Budding From Membrane	0.313056	0.712208	0.963605	0.984438
	Gm-Csf	0.499086	1.07622	0.348148	0.631577
	Recycling Pathway Of L1	0.520726	1.02972	0.422383	0.689809
	Myd88 Cascade Initiated On Plasma Membrane	0.392672	0.929262	0.588723	0.794331
	Toll Like Receptor 10 (Tlr10) Cascade	0.392672	0.925529	0.609428	0.797196
	Toll Like Receptor 5 (Tlr5) Cascade	0.392672	0.916335	0.627063	0.808045
	Pid_Il3_Pathway	0.797531	1.46672	0.0291971	0.185685
	Il3-Mediated Signaling Events	0.757838	1.45823	0.0394973	0.19483
	G-Csf	0.471844	0.952252	0.52907	0.768554
	Negative Regulation Of Immune Response	0.515294	1.27434	0.0606557	0.41079
	Cellular Response To Lipoprotein Particle Stimulus	0.629789	1.23502	0.182283	0.458953
	Regulation Of Neuroinflammatory Response	0.613078	1.20436	0.198582	0.489957
	Response To Lipoprotein Particle	0.61825	1.18553	0.23221	0.516384
	Cellular Response To Low-Density Lipoprotein Particle Stimulus	0.61825	1.17733	0.259857	0.527108
	Immunoregulatory Interactions Between A Lymphoid And A Non-Lymphoid Cell	0.478863	1.14981	0.203306	0.559568
	Negative Regulation Of Defense Response	0.410374	1.0468	0.331269	0.666903
	Positive Regulation Of Potassium Ion Transmembrane Transport	0.511647	0.996752	0.473978	0.712181
[truncated: 1,301 more rows]
