# Supplementary material for: Noninvasive Computed Tomography-Based Quantification of Tumor Fibrosis Predicts Pancreatic Cancer Response to Gemcitabine/Nab-Paclitaxel
Source: Research (Wash D C). 2025 Oct 3;8:0937. doi: 10.34133/research.0937 (PMC12491862; doi:10.34133/research.0937)
Supplement: Supplementary 1 — Supplementary Methods Figs. S1 to S4 Tables S1 to S8 [file research.0937.f1.zip › Supplementary Table 5.xlsx]

## Sheet: Differential_genes
	Supplementary Table 5. Differential genes between high- and low-fibrosis groups
	Genenames	logFC	PValue	FDR	Sig
	ARL4D	0.590292	0.00367083	0.047899	UP
	FILIP1L	0.526956	0.00397738	0.047899	UP
	CAV2	0.413947	0.00438223	0.047899	UP
	COLEC12	0.654802	0.00484918	0.047899	UP
	CHRNA3	0.677472	0.00509522	0.047899	UP
	ADAMTS16	0.401907	0.00621527	0.047899	UP
	GREM1	1.36384	0.00627445	0.047899	UP
	ALDH1B1	0.684574	0.00637604	0.047899	UP
	TEAD1	0.406663	0.0064017	0.047899	UP
	PADI1	1.28003	0.00692256	0.047899	UP
	FLNC	1.05166	0.00722322	0.047899	UP
	ADAMTSL5	0.320282	0.00731929	0.047899	UP
	NIPAL4	0.49981	0.0077862	0.047899	UP
	NCS1	0.611055	0.00795732	0.047899	UP
	PLAT	0.70865	0.00814321	0.047899	UP
	TMEM255A	0.45543	0.00815386	0.047899	UP
	CD109	0.713537	0.00854841	0.047899	UP
	DAPK3	0.404056	0.00894795	0.047899	UP
	HRH1	0.528373	0.00896383	0.047899	UP
	STON1	0.521479	0.0101862	0.047899	UP
	TSPAN18	0.52884	0.0102287	0.047899	UP
	ITGA5	0.791774	0.0102884	0.047899	UP
	TNFRSF12A	0.542298	0.0103729	0.047899	UP
	ANGPTL2	0.734853	0.0104092	0.047899	UP
	MLLT11	0.480666	0.0109621	0.047899	UP
	PPP2R5B	0.303168	0.0112105	0.047899	UP
	NRP2	0.612939	0.0115703	0.047899	UP
	SEPTIN10	0.38099	0.0116502	0.047899	UP
	CFL2	0.530135	0.0117816	0.047899	UP
	ANXA1	0.7671	0.0119726	0.047899	UP
	PDPN	0.703674	0.0127132	0.047899	UP
	DDR2	0.597942	0.0130409	0.047899	UP
	SEMA3D	0.341003	0.0131417	0.047899	UP
	RND3	0.666905	0.0131606	0.047899	UP
	TCEAL7	0.53904	0.0135159	0.047899	UP
	ABCA1	0.452776	0.0138704	0.047899	UP
	TNS4	0.997675	0.0139533	0.047899	UP
	ACTN1	0.510855	0.0140914	0.047899	UP
	SEMA3A	0.381952	0.0144443	0.047899	UP
	MRGPRF	0.483773	0.0144861	0.047899	UP
	CAV1	0.651275	0.0149198	0.047899	UP
	BACH1	0.355717	0.0156466	0.047899	UP
	EREG	0.738605	0.016636	0.047899	UP
	FKBP14	0.34136	0.0170191	0.047899	UP
	NXN	0.425261	0.0170924	0.047899	UP
	PDZRN3	0.458987	0.0170986	0.047899	UP
	AHNAK2	0.809884	0.0173273	0.047899	UP
	ULBP2	0.51307	0.0174553	0.047899	UP
	CAVIN1	0.632547	0.0175105	0.047899	UP
	NAB2	0.432987	0.0178096	0.047899	UP
	DNAJB5	0.490051	0.0178441	0.047899	UP
	PDLIM4	0.591217	0.0180505	0.047899	UP
	CHSY3	0.405571	0.0181557	0.047899	UP
	FZD7	0.476511	0.0182717	0.047899	UP
	RRAD	0.538942	0.0182767	0.047899	UP
	CLIC4	0.532487	0.0183871	0.047899	UP
	MICALL1	0.33174	0.0184646	0.047899	UP
	CNN1	1.09352	0.0184909	0.047899	UP
	RBFOX2	0.31134	0.0187042	0.047899	UP
	SEC23A	0.444206	0.0188738	0.047899	UP
	SGCD	0.521842	0.0189609	0.047899	UP
	PRNP	0.51011	0.0197337	0.047899	UP
	FERMT2	0.497858	0.0197927	0.047899	UP
	MAP7D1	0.444567	0.0200382	0.047899	UP
	YAP1	0.40811	0.0202701	0.047899	UP
	LGALS1	0.730743	0.0202759	0.047899	UP
	ARHGAP23	0.468875	0.0203356	0.047899	UP
	ENAH	0.411333	0.0206923	0.047899	UP
	TGFB1I1	0.57011	0.0207517	0.047899	UP
	SSC5D	0.518843	0.0208398	0.047899	UP
	FLNA	0.734777	0.021308	0.047899	UP
	SCEL	0.676688	0.0214559	0.047899	UP
	TUBB6	0.59519	0.0215845	0.047899	UP
	ACTG2	1.44576	0.0216187	0.047899	UP
	COL6A2	0.709285	0.0220561	0.047899	UP
	LRCH1	0.354012	0.0220797	0.047899	UP
	PTPN14	0.319204	0.0222963	0.047899	UP
	DACT3	0.486738	0.0224514	0.047899	UP
	NLGN4X	0.355581	0.0226154	0.047899	UP
	TNFSF9	0.623694	0.0226807	0.047899	UP
	DCBLD2	0.54573	0.0227222	0.047899	UP
	BNC2	0.378263	0.0231203	0.047899	UP
	RCAN1	0.397256	0.0232137	0.047899	UP
	GRP	0.667381	0.0232424	0.047899	UP
	CALD1	0.681198	0.0234016	0.047899	UP
	CPXM2	0.635885	0.0234229	0.047899	UP
	PCDH7	0.620524	0.0234279	0.047899	UP
	TSHZ3	0.375418	0.0238347	0.047899	UP
	TAGLN	0.761072	0.0238683	0.047899	UP
	RBMS1	0.455656	0.0238695	0.047899	UP
	HSPB7	0.826417	0.0245005	0.047899	UP
	TPM4	0.451654	0.0245045	0.047899	UP
	FRMD6	0.536374	0.024583	0.047899	UP
	PADI3	0.380453	0.0245965	0.047899	UP
	TWIST2	0.461614	0.0247554	0.047899	UP
	PDLIM7	0.718989	0.0253164	0.047899	UP
	EGFL6	0.561625	0.0253391	0.047899	UP
	HOMER1	0.307477	0.0253475	0.047899	UP
	C1orf198	0.346196	0.0254406	0.047899	UP
	MYLK	0.705167	0.0257069	0.047899	UP
	KIRREL1	0.460355	0.0259574	0.047899	UP
	SCARF2	0.460816	0.0261574	0.047899	UP
	ITGA9	0.39087	0.0263587	0.047899	UP
	DPYSL3	0.727674	0.0264311	0.047899	UP
	FOXF1	0.525852	0.026568	0.047899	UP
	LAYN	0.510627	0.0267193	0.047899	UP
	MAP3K20	0.405138	0.0270478	0.047899	UP
	LAMA4	0.545129	0.0270495	0.047899	UP
	RFLNB	0.535461	0.0271366	0.047899	UP
	IL1RN	0.807745	0.0271529	0.047899	UP
	MAB21L2	0.768373	0.027313	0.047899	UP
	DGKH	0.39674	0.0274722	0.047899	UP
	FABP3	0.463293	0.0275548	0.047899	UP
	BAG2	0.452167	0.0276177	0.047899	UP
	PTGES	0.780057	0.0276533	0.047899	UP
	SOWAHC	0.366003	0.0278242	0.047899	UP
	TMEM35A	0.355339	0.0278685	0.047899	UP
	SYNC	0.343633	0.0282539	0.047899	UP
	ADAM19	0.595956	0.0283598	0.047899	UP
	CNTNAP1	0.333616	0.0285445	0.047899	UP
	KCTD10	0.345179	0.0289703	0.047899	UP
	SLC4A11	0.464806	0.0289907	0.047899	UP
	ABCG1	0.333872	0.0291724	0.047899	UP
	LPP	0.464339	0.0292775	0.047899	UP
	GLI3	0.3328	0.0300948	0.047899	UP
	RAI14	0.512671	0.0301716	0.047899	UP
	GREM2	0.65139	0.030267	0.047899	UP
	TNC	0.950401	0.0306834	0.047899	UP
	SMTN	0.45044	0.0307268	0.047899	UP
	EPHA2	0.579388	0.0307847	0.047899	UP
	RTN4	0.3213	0.0309774	0.047899	UP
	TMEM40	0.334799	0.031059	0.047899	UP
	COL3A1	0.777735	0.0313202	0.047899	UP
	PALM2AKAP2	0.428899	0.0313719	0.047899	UP
	SOX7	0.427474	0.0316502	0.047899	UP
	ARL4C	0.687352	0.0317747	0.047899	UP
	TRIM29	0.797206	0.032034	0.047899	UP
	PLAU	0.795108	0.0320446	0.047899	UP
	SPSB1	0.500387	0.0320582	0.047899	UP
	MAFF	0.444302	0.0320617	0.047899	UP
	PHLDB2	0.350358	0.0324584	0.047899	UP
	COL17A1	1.16711	0.0324945	0.047899	UP
	COL1A2	0.808056	0.0327892	0.047899	UP
	COX6B2	0.325082	0.0327941	0.047899	UP
	LRRC17	0.366716	0.0333223	0.047899	UP
	LRRN4CL	0.418226	0.0338296	0.047899	UP
	PRKD1	0.334357	0.0338693	0.047899	UP
	CORO1C	0.407038	0.033912	0.047899	UP
	PLEC	0.397123	0.0343403	0.047899	UP
	KLK6	0.795387	0.0344725	0.047899	UP
	COL12A1	0.824879	0.0346963	0.047899	UP
	EHD2	0.465915	0.0353103	0.047899	UP
	TREM1	0.66151	0.0354946	0.047899	UP
	VGLL3	0.51405	0.0359018	0.047899	UP
	MEIS3	0.387566	0.0360603	0.047899	UP
	RCN3	0.574922	0.0362146	0.047899	UP
	PIEZO1	0.34537	0.0362625	0.047899	UP
	TPM2	0.772804	0.0365464	0.047899	UP
	IL1RAP	0.458486	0.0366129	0.047899	UP
	EMILIN1	0.568233	0.0367939	0.047899	UP
	TIMP2	0.548581	0.0369278	0.047899	UP
	HOXA3	0.427012	0.0372	0.047899	UP
	RAB23	0.452537	0.0372823	0.047899	UP
	SPARC	0.649436	0.0375408	0.047899	UP
	CMKLR2	0.305186	0.0376305	0.047899	UP
	METRNL	0.512116	0.0377824	0.047899	UP
	EFEMP2	0.431908	0.0378788	0.047899	UP
	FBXL7	0.362113	0.0379631	0.047899	UP
	MSRB3	0.549153	0.0381262	0.047899	UP
	CPA6	0.339292	0.0383422	0.047899	UP
	EPYC	0.719044	0.0386193	0.047899	UP
	PLAUR	0.646505	0.0386296	0.047899	UP
	SPRR1B	0.960144	0.0387453	0.047899	UP
	CDC42EP3	0.351403	0.0391949	0.047899	UP
	THBS1	0.742583	0.0392648	0.047899	UP
	TGFBI	0.636441	0.0392882	0.047899	UP
	CERCAM	0.45444	0.0394749	0.047899	UP
	CAP2	0.476932	0.039537	0.047899	UP
	SLC2A3	0.765992	0.0396387	0.047899	UP
	PARVA	0.30731	0.0401294	0.047899	UP
	RSPO3	0.474963	0.0405604	0.047899	UP
	FSTL1	0.517775	0.0409154	0.047899	UP
	AKAP12	0.59558	0.0411109	0.047899	UP
	AOC3	0.560496	0.0411206	0.047899	UP
	SLC20A1	0.434552	0.0412594	0.047899	UP
	DACT1	0.442321	0.0416714	0.047899	UP
	ZFPM2	0.309125	0.0420124	0.047899	UP
	MYL9	0.718465	0.0422118	0.047899	UP
	ADAMTS14	0.500098	0.0422203	0.047899	UP
	TMEM158	0.679621	0.0423721	0.047899	UP
	COL5A1	0.707894	0.0426328	0.0479678	UP
	SPOCD1	0.407243	0.0428284	0.0479678	UP
	RUNX1	0.399275	0.0430684	0.0479757	UP
	COL1A1	0.834311	0.043099	0.0479757	UP
	MMD	0.444717	0.0432848	0.0480355	UP
	MMP13	0.607507	0.0437441	0.0480839	UP
	DNAJB4	0.333846	0.0439426	0.0480839	UP
	ARSI	0.389447	0.0440111	0.0480839	UP
	LOXL2	0.674467	0.0441309	0.0480839	UP
	JPH2	0.522204	0.0442431	0.0480839	UP
	LRCH2	0.321493	0.0442583	0.0480839	UP
	RSPO2	0.320486	0.0444398	0.0480839	UP
	MRC2	0.515523	0.0446641	0.0480839	UP
	PLEKHO1	0.467836	0.0450798	0.0480839	UP
	MROH6	0.540926	0.0452911	0.0480839	UP
	CCL13	0.875731	0.0454081	0.0480839	UP
	NLGN2	0.375484	0.0458704	0.0483966	UP
	CLIP3	0.397132	0.0463709	0.0486438	UP
	QKI	0.311897	0.0465699	0.0486438	UP
	AJUBA	0.330499	0.0466378	0.0486438	UP
	KLK10	0.73068	0.0466393	0.0486438	UP
	PEA15	0.368763	0.0467925	0.0486642	UP
	INHBA	0.795725	0.0473899	0.0488969	UP
	CYP26B1	0.338581	0.0478632	0.0488969	UP
	FST	0.643581	0.0479156	0.0488969	UP
	DCHS1	0.30245	0.0482486	0.0489206	UP
	COL6A1	0.575959	0.0486771	0.0492179	UP
	LOX	0.650356	0.0492488	0.0496581	UP
	A4GALT	0.36576	0.0494507	0.0497058	UP
	PXDN	0.518649	0.049656	0.0497058	UP
	TXNDC11	-0.316249	0.000866579	0.047899	DOWN
	ALDH5A1	-0.359555	0.000894627	0.047899	DOWN
	PRLR	-0.369865	0.000923735	0.047899	DOWN
	SEC11C	-0.619345	0.000947214	0.047899	DOWN
	FAM174B	-0.599682	0.00109539	0.047899	DOWN
	SLC1A4	-0.364236	0.00131404	0.047899	DOWN
	XBP1	-0.757357	0.00161963	0.047899	DOWN
	TLCD4	-0.597464	0.00193175	0.047899	DOWN
	JSRP1	-0.630391	0.00194906	0.047899	DOWN
	ZNF189	-0.317804	0.00196162	0.047899	DOWN
	H4C5	-0.716091	0.00238761	0.047899	DOWN
	ARSD	-0.514143	0.00277963	0.047899	DOWN
	FKBP11	-0.334227	0.0031884	0.047899	DOWN
	HERPUD1	-0.40158	0.00323896	0.047899	DOWN
	SLC27A2	-0.479841	0.00340647	0.047899	DOWN
	PRR15L	-1.20864	0.00346148	0.047899	DOWN
	ELAPOR1	-1.29809	0.00394811	0.047899	DOWN
	H2BC8	-0.815615	0.00605148	0.047899	DOWN
	SLC44A3	-0.68213	0.00611013	0.047899	DOWN
	CNNM3	-0.303842	0.00635844	0.047899	DOWN
	P2RX4	-0.313415	0.00638929	0.047899	DOWN
	NPNT	-0.636254	0.00705056	0.047899	DOWN
	PLPP5	-0.308189	0.00778105	0.047899	DOWN
	DLG3	-0.412727	0.0077938	0.047899	DOWN
	NCMAP	-0.830816	0.00800696	0.047899	DOWN
	SEL1L3	-0.545045	0.00808468	0.047899	DOWN
	JADE1	-0.394866	0.0080993	0.047899	DOWN
	PTPRN2	-0.748967	0.00833121	0.047899	DOWN
	FICD	-0.304376	0.00857805	0.047899	DOWN
	PPM1H	-0.499765	0.00947829	0.047899	DOWN
	LENG9	-0.364689	0.00981138	0.047899	DOWN
	SSTR1	-0.597226	0.0103339	0.047899	DOWN
	DERL3	-0.410046	0.0110294	0.047899	DOWN
	FAM167A	-0.325886	0.0110947	0.047899	DOWN
	MYO10	-0.385857	0.011426	0.047899	DOWN
	CLDN3	-1.15058	0.0116102	0.047899	DOWN
	OTULINL	-0.393364	0.0121727	0.047899	DOWN
	ACSM1	-0.378892	0.0121864	0.047899	DOWN
	SIDT1	-0.454796	0.0122207	0.047899	DOWN
	SMCO4	-0.343519	0.0133208	0.047899	DOWN
	HGD	-0.785969	0.0135298	0.047899	DOWN
	SEC14L6	-0.510476	0.0147781	0.047899	DOWN
	FRAT2	-0.32561	0.0155359	0.047899	DOWN
	MRAP2	-0.624958	0.0155932	0.047899	DOWN
	SOWAHB	-0.377042	0.0158985	0.047899	DOWN
	FOXA2	-0.664191	0.0159184	0.047899	DOWN
	ARFGEF3	-0.524449	0.0161372	0.047899	DOWN
	SLC35F3	-0.338063	0.0170816	0.047899	DOWN
	ATP8B1	-0.363232	0.0172677	0.047899	DOWN
	HEPACAM2	-0.766037	0.0173925	0.047899	DOWN
	LEFTY1	-0.929085	0.0174035	0.047899	DOWN
	FAIM	-0.312006	0.0187983	0.047899	DOWN
	DBNDD1	-0.348865	0.0188074	0.047899	DOWN
	SCGB2A1	-0.777109	0.019183	0.047899	DOWN
	CMTM8	-0.439511	0.0201834	0.047899	DOWN
	MYO5B	-0.381489	0.0202979	0.047899	DOWN
	ARSL	-0.772563	0.020629	0.047899	DOWN
	EDN3	-0.67051	0.0209737	0.047899	DOWN
	CLMN	-0.435845	0.0220374	0.047899	DOWN
	TLR5	-0.384008	0.0222197	0.047899	DOWN
	PARM1	-0.379781	0.0226512	0.047899	DOWN
	GPR37	-0.366455	0.0235469	0.047899	DOWN
	GPR160	-0.509182	0.0235778	0.047899	DOWN
	MGAM2	-0.70427	0.0249948	0.047899	DOWN
	SNAP25	-0.315901	0.0252248	0.047899	DOWN
	DNAJC12	-0.456897	0.0252364	0.047899	DOWN
	WIPF3	-0.361299	0.0255102	0.047899	DOWN
	BCL2L14	-0.444664	0.0258619	0.047899	DOWN
	CAPN6	-0.681987	0.02596	0.047899	DOWN
	MTUS1	-0.351692	0.0259964	0.047899	DOWN
	HSD17B8	-0.338226	0.0260409	0.047899	DOWN
	ACP3	-0.364079	0.0263215	0.047899	DOWN
	CLCA1	-0.659986	0.0265176	0.047899	DOWN
	CHDH	-0.457321	0.0268664	0.047899	DOWN
	TC2N	-0.567643	0.0269586	0.047899	DOWN
	PRELID2	-0.323446	0.0271359	0.047899	DOWN
	MAP7	-0.452223	0.0284556	0.047899	DOWN
	SMPDL3B	-0.440223	0.0284573	0.047899	DOWN
	TENT5C	-0.610362	0.0284754	0.047899	DOWN
	TFCP2L1	-0.503367	0.0286099	0.047899	DOWN
	PBLD	-0.528822	0.0286394	0.047899	DOWN
	IQGAP2	-0.373622	0.0287349	0.047899	DOWN
	PGAP4	-0.353938	0.0288772	0.047899	DOWN
	GSR	-0.320261	0.0294089	0.047899	DOWN
	FAM149A	-0.394479	0.0294206	0.047899	DOWN
	FUT4	-0.327826	0.0294481	0.047899	DOWN
	VWA7	-0.30988	0.029506	0.047899	DOWN
	BSPRY	-0.591412	0.0296221	0.047899	DOWN
	H2AC8	-0.574953	0.030069	0.047899	DOWN
	MOGAT2	-0.420274	0.0301476	0.047899	DOWN
	RPL9	-0.319006	0.0302029	0.047899	DOWN
	TOM1L1	-0.339353	0.0305837	0.047899	DOWN
	GPRC5C	-0.376494	0.0307495	0.047899	DOWN
	ZNF33B	-0.364454	0.0310001	0.047899	DOWN
	C2CD4A	-0.608824	0.0313088	0.047899	DOWN
	B3GNT6	-0.717582	0.0313727	0.047899	DOWN
	IL17RB	-0.406121	0.0315037	0.047899	DOWN
	EPN3	-0.374286	0.0316224	0.047899	DOWN
	MYO1D	-0.361115	0.0317901	0.047899	DOWN
	SSR4	-0.355112	0.0322341	0.047899	DOWN
	SMIM32	-0.301026	0.032398	0.047899	DOWN
	PRSS16	-0.396547	0.0326549	0.047899	DOWN
	HID1	-0.490688	0.0332685	0.047899	DOWN
	HNF4A	-0.561754	0.0335095	0.047899	DOWN
	MAPK8IP2	-0.305477	0.0338529	0.047899	DOWN
	CA8	-0.488501	0.0339297	0.047899	DOWN
	PRRT1B	-0.359017	0.0340516	0.047899	DOWN
	RAP1GAP	-0.881202	0.034209	0.047899	DOWN
	TNFRSF17	-0.509476	0.0356484	0.047899	DOWN
	ENAM	-0.306263	0.0357584	0.047899	DOWN
	FAAH2	-0.390287	0.0358701	0.047899	DOWN
	PWWP3B	-0.499258	0.0359905	0.047899	DOWN
	SMIM31	-0.544276	0.0367538	0.047899	DOWN
	SUSD4	-0.47709	0.0383301	0.047899	DOWN
	BEX2	-0.581214	0.0383638	0.047899	DOWN
	PLEKHB1	-0.539946	0.0384306	0.047899	DOWN
	TTC39A	-0.452048	0.0385817	0.047899	DOWN
	C2orf72	-0.666768	0.0386612	0.047899	DOWN
	CACNA1D	-0.392362	0.0394329	0.047899	DOWN
	DMTN	-0.3841	0.0396991	0.047899	DOWN
	TPD52	-0.413959	0.0402124	0.047899	DOWN
	TCIM	-0.513491	0.0406382	0.047899	DOWN
	CDX2	-0.541255	0.0408489	0.047899	DOWN
	ARX	-0.353566	0.041387	0.047899	DOWN
	TNFRSF11A	-0.404545	0.0415932	0.047899	DOWN
	KIAA1671	-0.303038	0.041974	0.047899	DOWN
	RPS27	-0.310719	0.0420262	0.047899	DOWN
	COL4A4	-0.318433	0.0420474	0.047899	DOWN
	GABRB3	-0.346464	0.0421056	0.047899	DOWN
	SH2D4A	-0.440126	0.0422143	0.047899	DOWN
	TM7SF2	-0.304541	0.0422302	0.047899	DOWN
	BTG2	-0.532882	0.0422991	0.047899	DOWN
	HIPK2	-0.331653	0.0427255	0.0479678	DOWN
	GMPR	-0.391553	0.0443764	0.0480839	DOWN
	PPP1R1B	-0.970961	0.0452553	0.0480839	DOWN
	GOLPH3L	-0.322017	0.0453169	0.0480839	DOWN
	HOOK1	-0.402467	0.0453517	0.0480839	DOWN
	TMEM238	-0.305879	0.045442	0.0480839	DOWN
	GJB1	-0.667835	0.047351	0.0488969	DOWN
	KIT	-0.365757	0.0476321	0.0488969	DOWN
	MSMB	-1.10792	0.0479101	0.0488969	DOWN
	TMEM163	-0.345229	0.0479566	0.0488969	DOWN
	XCL2	-0.388989	0.0481778	0.0489206	DOWN
	ACSM3	-0.649762	0.0497058	0.0497058	DOWN
